# Supplementary material for: In-situ-sprayed therapeutic hydrogel for oxygen-actuated Janus regulation of postsurgical tumor recurrence/metastasis and wound healing
Source: Nat Commun. 2024 Jan 27;15:814. doi: 10.1038/s41467-024-45072-x (PMC10821930; doi:10.1038/s41467-024-45072-x)
Supplement: Supplementary file 6 — Source Data [file 41467_2024_45072_MOESM6_ESM.xlsx]

## Sheet: Figure 2d
Figure 2d	Intensity (%)
Size (d.nm)	ZIF-8	HI@Z	HIL@Z
0.4	0	0	0
0.4632	0	0	0
0.5365	0	0	0
0.6213	0	0	0
0.7195	0	0	0
0.8332	0	0	0
0.9649	0	0	0
1.117	0	0	0
1.294	0	0	0
1.499	0	0	0
1.736	0	0	0
2.01	0	0	0
2.328	0	0	0
2.696	0	0	0
3.122	0	0	0
3.615	0	0	0
4.187	0	0	0
4.849	0	0	0
5.615	0	0	0
6.503	0	0	0
7.531	0	0	0
8.721	0	0	0
10.1	0	0	0
11.7	0	0	0
13.54	0	0	0
15.69	0	0	0
18.17	0	0	0
21.04	0	0	0
24.36	0	0	0
28.21	0	0	0
32.67	0	0	0
37.84	0	0	0
43.82	0	0	0
50.75	0	0	0
58.77	0	0	0
68.06	0	0	0
78.82	0	0	0
91.28	3.2	0	0
105.7	9.2	0	0
122.4	15.3	3.4	0.7
141.8	19.2	10.4	5.2
164.2	19.5	17.7	11.5
190.1	16.2	21.7	17.1
220.2	10.8	20.7	19.6
255	5.2	15.4	18.4
295.3	1.3	8.2	14.2
342	0	2.4	8.7
396.1	0	0	3.8
458.7	0	0	0.8
531.2	0	0	0
615.1	0	0	0
712.4	0	0	0
825	0	0	0
955.4	0	0	0
1106	0	0	0
1281	0	0	0
1484	0	0	0
1718	0	0	0
1990	0	0	0
2305	0	0	0
2669	0	0	0
3091	0	0	0
3580	0	0	0
4145	0	0	0
4801	0	0	0
5560	0	0	0
6439	0	0	0
7456	0	0	0
8635	0	0	0
10000	0	0	0

## Sheet: Figure 2e
Figure 2e	Zeta potential (mV)
ZIF-8	25.9	24.5	25.3
I@Z	15.9	15.4	16
L@Z	13.5	14.2	14.3
IL@Z	14	13.2	14.5
HIL@Z	-22.1	-20.9	-23.8

## Sheet: Figure 2f
Figur 2f	Absorbance (a.u.)
Wavelength (nm)	ZIF-8	ICG	L-Arg		HA	HIL@Z
900	0.02541	0.00784	0.00308	300	0.26134	0.24881
899.5	0.0253	0.00809	0.00237	300.5	0.25621	0.24564
899	0.02437	0.00804	0.00204	301	0.25156	0.24266
898.5	0.02477	0.00771	0.00211	301.5	0.24706	0.23996
898	0.02567	0.00734	0.00166	302	0.23074	0.23811
897.5	0.02565	0.00731	0.00114	302.5	0.21475	0.2361
897	0.02701	0.00771	3e-05	303	0.19911	0.23441
896.5	0.02798	0.00819	-0.00056	303.5	0.18378	0.2326
896	0.02818	0.00899	-0.00079	304	0.18048	0.2303
895.5	0.02844	0.009	-0.00031	304.5	0.17677	0.22829
895	0.02811	0.00885	0.00058	305	0.17325	0.22586
894.5	0.02791	0.00932	0.00101	305.5	0.16859	0.22304
894	0.02753	0.00922	0.00098	306	0.16409	0.22009
893.5	0.02716	0.01018	0.00075	306.5	0.16034	0.21706
893	0.02779	0.01094	0.00037	307	0.15674	0.21367
892.5	0.02827	0.01067	-0.00046	307.5	0.15448	0.21162
892	0.0289	0.01108	-0.00055	308	0.15247	0.20932
891.5	0.02992	0.01079	-0.00011	308.5	0.15042	0.20697
891	0.03014	0.01077	9e-05	309	0.1483	0.20511
890.5	0.03006	0.01131	0.00073	309.5	0.1463	0.20238
890	0.03004	0.01143	0.00099	310	0.14459	0.20018
889.5	0.02959	0.01167	0.00089	310.5	0.14325	0.19778
889	0.0302	0.0114	0.00081	311	0.14157	0.19569
888.5	0.03046	0.01172	0.00079	311.5	0.14008	0.19362
888	0.03072	0.01195	0.00055	312	0.13835	0.19147
887.5	0.03026	0.01239	0.00052	312.5	0.1369	0.18954
887	0.02937	0.01344	0.00061	313	0.13586	0.18727
886.5	0.02905	0.01389	0.00117	313.5	0.1347	0.18553
886	0.02892	0.01442	0.00143	314	0.13376	0.18388
885.5	0.0295	0.01472	0.00143	314.5	0.13249	0.18217
885	0.02974	0.01497	0.00171	315	0.13129	0.18065
884.5	0.03033	0.01534	0.00133	315.5	0.13051	0.17892
884	0.03053	0.01552	0.00121	316	0.12994	0.17738
883.5	0.03075	0.01566	0.00113	316.5	0.12946	0.17567
883	0.03053	0.0157	0.00066	317	0.12915	0.17429
882.5	0.03036	0.01582	0.00053	317.5	0.12848	0.17258
882	0.0309	0.01587	0.0004	318	0.12753	0.17093
881.5	0.03154	0.01624	0.00058	318.5	0.12654	0.16937
881	0.0322	0.01672	0.00104	319	0.1257	0.16766
880.5	0.03258	0.01723	0.00116	319.5	0.12512	0.16615
880	0.03273	0.01804	0.0013	320	0.12456	0.16438
879.5	0.03271	0.01875	0.00114	320.5	0.12376	0.16254
879	0.03235	0.01936	0.00089	321	0.12259	0.16048
878.5	0.03214	0.01965	0.00073	321.5	0.1216	0.15874
878	0.03253	0.02002	0.00064	322	0.12007	0.15657
877.5	0.033	0.0201	0.00084	322.5	0.11868	0.15508
877	0.03346	0.02023	0.00084	323	0.11754	0.1535
876.5	0.03372	0.02063	0.00095	323.5	0.11668	0.15182
876	0.03377	0.02124	0.00108	324	0.11629	0.15088
875.5	0.03398	0.022	0.00089	324.5	0.11575	0.14941
875	0.03442	0.02286	0.00099	325	0.11519	0.14804
874.5	0.03456	0.02354	0.0009	325.5	0.11382	0.14648
874	0.03516	0.024	0.00087	326	0.11272	0.14478
873.5	0.03537	0.02431	0.00095	326.5	0.11171	0.14296
873	0.03513	0.0249	0.0011	327	0.11057	0.14125
872.5	0.03535	0.02533	0.00122	327.5	0.10966	0.13933
872	0.03537	0.02574	0.00098	328	0.10835	0.13715
871.5	0.03586	0.02625	0.00076	328.5	0.10695	0.13551
871	0.03664	0.02634	0.00049	329	0.1058	0.13358
870.5	0.03674	0.02699	0.00027	329.5	0.10466	0.13194
870	0.03654	0.02753	0.00055	330	0.1035	0.13004
869.5	0.03651	0.02834	0.00061	330.5	0.10234	0.12798
869	0.03687	0.02905	0.00073	331	0.10121	0.12614
868.5	0.03706	0.0295	0.0007	331.5	0.10039	0.1241
868	0.03725	0.02998	0.00075	332	0.09952	0.12222
867.5	0.03763	0.03052	0.00098	332.5	0.0985	0.12025
867	0.03801	0.03122	0.00098	333	0.09743	0.11798
866.5	0.0387	0.03192	0.00127	333.5	0.09576	0.11584
866	0.03889	0.03259	0.00121	334	0.09436	0.11351
865.5	0.03909	0.03307	0.00125	334.5	0.09331	0.1113
865	0.03954	0.03377	0.00121	335	0.09201	0.1093
864.5	0.04002	0.03421	0.0011	335.5	0.09094	0.10747
864	0.04057	0.03481	0.00114	336	0.09013	0.10564
863.5	0.04044	0.03551	0.0011	336.5	0.08888	0.10365
863	0.04044	0.03606	0.00127	337	0.08772	0.10182
862.5	0.04065	0.03685	0.00133	337.5	0.08656	0.09961
862	0.04124	0.03745	0.00139	338	0.08505	0.09763
861.5	0.04179	0.0381	0.00146	338.5	0.0835	0.09581
861	0.04185	0.03865	0.00127	339	0.08205	0.09369
860.5	0.04192	0.03946	0.00131	339.5	0.08058	0.09183
860	0.04222	0.04034	0.00133	340	0.07912	0.09016
859.5	0.04285	0.04128	0.00117	340.5	0.07816	0.08839
859	0.04338	0.04214	0.00139	341	0.07701	0.08717
858.5	0.04352	0.04295	0.00127	341.5	0.07626	0.08578
858	0.04358	0.04378	0.00128	342	0.07545	0.08453
857.5	0.04408	0.04456	0.00136	342.5	0.07436	0.08316
857	0.04466	0.04553	0.00125	343	0.07341	0.08165
856.5	0.04532	0.0463	0.00136	343.5	0.07224	0.08046
856	0.04558	0.04715	0.0013	344	0.07144	0.07909
855.5	0.04573	0.0479	0.00139	344.5	0.07068	0.07811
855	0.04633	0.04871	0.00142	345	0.06984	0.07726
854.5	0.04689	0.04953	0.00142	345.5	0.06926	0.07631
854	0.04735	0.05048	0.00145	346	0.06827	0.07558
853.5	0.04733	0.05139	0.0013	346.5	0.0674	0.07455
853	0.04733	0.0524	0.00136	347	0.06673	0.07356
852.5	0.04765	0.05348	0.00121	347.5	0.06581	0.07256
852	0.0479	0.05441	0.00108	348	0.06491	0.07141
851.5	0.04826	0.05542	0.00105	348.5	0.06421	0.0705
851	0.04849	0.05621	0.0009	349	0.06361	0.06935
850.5	0.04892	0.05714	0.00108	349.5	0.0629	0.06836
850	0.04961	0.05803	0.00111	350	0.0623	0.06757
849.5	0.05017	0.05913	0.00124	350.5	0.06171	0.06671
849	0.05038	0.06024	0.00128	351	0.0612	0.06592
848.5	0.05038	0.06122	0.00124	351.5	0.0607	0.06517
848	0.05052	0.06233	0.00124	352	0.06023	0.06432
847.5	0.05096	0.06326	0.00119	352.5	0.05972	0.06346
847	0.05139	0.06441	0.00134	353	0.05925	0.06287
846.5	0.05156	0.06567	0.00134	353.5	0.05898	0.06233
846	0.05168	0.067	0.0014	354	0.05855	0.0618
845.5	0.0519	0.06841	0.00143	354.5	0.05821	0.06123
845	0.05226	0.0697	0.00127	355	0.05779	0.06059
844.5	0.05272	0.07104	0.00127	355.5	0.05733	0.05978
844	0.05287	0.07233	0.00124	356	0.05701	0.05905
843.5	0.05284	0.0737	0.00125	356.5	0.05678	0.05838
843	0.05296	0.07512	0.00133	357	0.05635	0.05782
842.5	0.05321	0.07666	0.0013	357.5	0.05586	0.05734
842	0.05354	0.07813	0.00133	358	0.05583	0.05687
841.5	0.05379	0.07971	0.00131	358.5	0.05544	0.05644
841	0.05396	0.08116	0.00142	359	0.05534	0.056
840.5	0.05423	0.08263	0.00148	359.5	0.0554	0.05556
840	0.05455	0.08432	0.0015	360	0.05507	0.05518
839.5	0.05479	0.08592	0.00148	360.5	0.05504	0.0547
839	0.05484	0.08777	0.00143	361	0.05472	0.05402
838.5	0.05502	0.08958	0.00142	361.5	0.05441	0.05345
838	0.05524	0.09145	0.00143	362	0.05423	0.05307
837.5	0.05548	0.09338	0.00145	362.5	0.05396	0.05276
837	0.05569	0.0954	0.00137	363	0.05391	0.0526
836.5	0.05568	0.09746	0.0014	363.5	0.05376	0.05252
836	0.0558	0.09961	0.00134	364	0.05365	0.05237
835.5	0.056	0.10178	0.00139	364.5	0.05275	0.05186
835	0.05627	0.104	0.00137	365	0.05177	0.0515
834.5	0.05643	0.10626	0.00127	365.5	0.05072	0.05095
834	0.0564	0.1086	0.00136	366	0.04967	0.05046
833.5	0.05653	0.11111	0.00124	366.5	0.04948	0.0504
833	0.05678	0.11369	0.0013	367	0.04938	0.05016
832.5	0.05701	0.11642	0.00134	367.5	0.04916	0.05008
832	0.05727	0.11919	0.00133	368	0.04898	0.04991
831.5	0.05728	0.12206	0.0014	368.5	0.04872	0.04976
831	0.05731	0.12498	0.00145	369	0.04831	0.04977
830.5	0.05743	0.12805	0.00153	369.5	0.04834	0.0497
830	0.05763	0.13124	0.00153	370	0.04814	0.04977
829.5	0.0578	0.13449	0.00163	370.5	0.04802	0.0498
829	0.05783	0.13794	0.0016	371	0.04793	0.04973
828.5	0.05792	0.1414	0.00162	371.5	0.04768	0.04979
828	0.05806	0.14503	0.00162	372	0.04749	0.0497
827.5	0.0583	0.14883	0.00153	372.5	0.04741	0.04958
827	0.05855	0.15271	0.0015	373	0.04739	0.04947
826.5	0.05865	0.15663	0.00146	373.5	0.04726	0.04927
826	0.05865	0.16071	0.00154	374	0.04729	0.04919
825.5	0.05873	0.16495	0.00157	374.5	0.04704	0.04921
825	0.05885	0.16937	0.00154	375	0.04684	0.04906
824.5	0.05901	0.174	0.0015	375.5	0.04691	0.04909
824	0.05922	0.17876	0.00143	376	0.04674	0.04892
823.5	0.05923	0.18362	0.00145	376.5	0.04662	0.04877
823	0.05934	0.18855	0.00146	377	0.04639	0.04884
822.5	0.05945	0.19377	0.00154	377.5	0.0459	0.04875
822	0.05956	0.19901	0.00153	378	0.04567	0.04895
821.5	0.05974	0.2045	0.00154	378.5	0.04546	0.04892
821	0.05983	0.21019	0.00153	379	0.04524	0.04895
820.5	0.05986	0.21605	0.00148	379.5	0.0451	0.04881
820	0.06006	0.22215	0.00151	380	0.04497	0.04854
819.5	0.06024	0.22844	0.00157	380.5	0.04483	0.04849
819	0.06044	0.23505	0.0016	381	0.04468	0.04828
818.5	0.06059	0.24182	0.00169	381.5	0.04446	0.04826
818	0.06052	0.24883	0.00172	382	0.04405	0.04817
817.5	0.06046	0.25592	0.00168	382.5	0.04381	0.04816
817	0.0605	0.26305	0.00166	383	0.04352	0.04811
816.5	0.06059	0.27028	0.00159	383.5	0.04337	0.04803
816	0.06075	0.27774	0.00156	384	0.04323	0.0479
815.5	0.06085	0.28535	0.00151	384.5	0.04317	0.04776
815	0.0609	0.2932	0.0015	385	0.04333	0.04782
814.5	0.06096	0.30135	0.00156	385.5	0.04333	0.04778
814	0.06107	0.3096	0.00153	386	0.04341	0.04791
813.5	0.06114	0.3181	0.00163	386.5	0.04327	0.04776
813	0.06111	0.32683	0.00169	387	0.04301	0.04759
812.5	0.06116	0.3358	0.00168	387.5	0.04286	0.04756
812	0.06113	0.34494	0.00169	388	0.04269	0.04744
811.5	0.06126	0.35448	0.00163	388.5	0.04259	0.04739
811	0.06137	0.36421	0.0016	389	0.04239	0.04729
810.5	0.06142	0.37422	0.00159	389.5	0.04237	0.04706
810	0.06151	0.38457	0.00165	390	0.04227	0.04677
809.5	0.06155	0.39526	0.00166	390.5	0.04221	0.04657
809	0.06163	0.40619	0.00168	391	0.04222	0.04622
808.5	0.06171	0.41743	0.00172	391.5	0.04196	0.04597
808	0.06168	0.42891	0.00165	392	0.04207	0.04579
807.5	0.0616	0.44031	0.00165	392.5	0.04207	0.04561
807	0.06157	0.45177	0.00169	393	0.04218	0.04559
806.5	0.06161	0.4633	0.00169	393.5	0.04234	0.04553
806	0.06166	0.47496	0.0018	394	0.04218	0.04547
805.5	0.06168	0.48685	0.00188	394.5	0.0421	0.04524
805	0.06169	0.49901	0.00189	395	0.04193	0.04503
804.5	0.06163	0.51125	0.00188	395.5	0.04185	0.04482
804	0.06163	0.52374	0.00189	396	0.04187	0.04459
803.5	0.06169	0.53639	0.00194	396.5	0.04192	0.04449
803	0.06165	0.54918	0.00192	397	0.04195	0.0443
802.5	0.06158	0.562	0.00197	397.5	0.04185	0.04411
802	0.0616	0.57472	0.00201	398	0.04167	0.04379
801.5	0.06154	0.5873	0.002	398.5	0.04144	0.04346
801	0.06161	0.59995	0.00204	399	0.04126	0.04314
800.5	0.06165	0.61273	0.00209	399.5	0.04106	0.04266
800	0.0616	0.62579	0.00211	400	0.04095	0.04228
799.5	0.06155	0.6391	0.00214	400.5	0.04092	0.04182
799	0.06149	0.65234	0.00218	401	0.04092	0.04134
798.5	0.06146	0.66548	0.00223	401.5	0.04095	0.04085
798	0.06145	0.67848	0.00226	402	0.04099	0.04036
797.5	0.0614	0.6913	0.00224	402.5	0.04102	0.03995
797	0.06134	0.70438	0.0023	403	0.04089	0.03937
796.5	0.06128	0.71741	0.00227	403.5	0.04082	0.03876
796	0.06123	0.73019	0.0022	404	0.04076	0.03804
795.5	0.06113	0.74312	0.00226	404.5	0.04047	0.03703
795	0.06097	0.75563	0.00218	405	0.04042	0.03612
794.5	0.06082	0.76787	0.00223	405.5	0.04024	0.03514
794	0.06071	0.78006	0.0023	406	0.04013	0.03413
793.5	0.06068	0.79182	0.00232	406.5	0.04016	0.03316
793	0.06064	0.80321	0.0024	407	0.04022	0.0321
792.5	0.06056	0.81444	0.00235	407.5	0.0403	0.03105
792	0.06047	0.82529	0.00238	408	0.04037	0.02994
791.5	0.06038	0.83566	0.00238	408.5	0.04057	0.0287
791	0.06033	0.84573	0.0024	409	0.04054	0.0274
790.5	0.06021	0.8553	0.00241	409.5	0.04063	0.02606
790	0.06007	0.86464	0.00235	410	0.04059	0.02463
789.5	0.05988	0.87373	0.00232	410.5	0.04047	0.02339
789	0.05974	0.88235	0.00218	411	0.0405	0.02203
788.5	0.05968	0.89059	0.00218	411.5	0.04056	0.02069
788	0.05959	0.89816	0.00217	412	0.04065	0.01936
787.5	0.05956	0.90538	0.0022	412.5	0.04073	0.01797
787	0.05939	0.91212	0.00226	413	0.04062	0.01672
786.5	0.05927	0.91835	0.00232	413.5	0.04054	0.01541
786	0.0592	0.92436	0.0024	414	0.04044	0.01405
785.5	0.05919	0.92986	0.00238	414.5	0.0403	0.01268
785	0.05913	0.93506	0.00238	415	0.0403	0.01154
784.5	0.05905	0.93979	0.00237	415.5	0.04021	0.01047
784	0.05898	0.94389	0.00238	416	0.04071	0.00957
783.5	0.05882	0.94765	0.00244	416.5	0.04147	0.00862
783	0.05878	0.95088	0.00247	417	0.04207	0.00758
782.5	0.05878	0.95372	0.00253	417.5	0.04265	0.00656
782	0.05864	0.95633	0.0025	418	0.04266	0.00566
781.5	0.05855	0.95834	0.0025	418.5	0.0425	0.00478
781	0.05847	0.95992	0.00255	419	0.0424	0.00386
780.5	0.0583	0.96112	0.00256	419.5	0.04222	0.00302
780	0.05827	0.9617	0.00267	420	0.04201	0.00208
779.5	0.05824	0.96194	0.0027	420.5	0.04173	0.00122
779	0.05809	0.96178	0.00269	421	0.04149	0.00044
778.5	0.05798	0.96104	0.00273	421.5	0.04134	-0.00034
778	0.05789	0.95996	0.0027	422	0.04118	-0.00102
777.5	0.05779	0.95847	0.0027	422.5	0.04109	-0.00169
777	0.05777	0.95645	0.00272	423	0.04089	-0.00227
776.5	0.05771	0.95415	0.00269	423.5	0.04077	-0.00288
776	0.05757	0.9514	0.00273	424	0.04068	-0.00356
775.5	0.0575	0.94804	0.00272	424.5	0.04056	-0.00421
775	0.0574	0.94443	0.00272	425	0.04054	-0.00484
774.5	0.0574	0.94046	0.00278	425.5	0.04042	-0.00546
774	0.05742	0.93608	0.00278	426	0.04021	-0.006
773.5	0.05733	0.93146	0.00293	426.5	0.03996	-0.00652
773	0.05725	0.92647	0.00301	427	0.03979	-0.00706
772.5	0.05717	0.92101	0.00294	427.5	0.03972	-0.00757
772	0.05713	0.91528	0.00288	428	0.03969	-0.00806
771.5	0.05714	0.90941	0.00279	428.5	0.03972	-0.00848
771	0.05711	0.90298	0.00276	429	0.03958	-0.00894
770.5	0.05702	0.89664	0.00281	429.5	0.03947	-0.00945
770	0.0569	0.89001	0.00285	430	0.03931	-0.00998
769.5	0.05679	0.88315	0.00285	430.5	0.03909	-0.01051
769	0.05673	0.87613	0.00281	431	0.03912	-0.01103
768.5	0.05673	0.86874	0.00281	431.5	0.03903	-0.01141
768	0.0567	0.8613	0.00281	432	0.03905	-0.01186
767.5	0.05669	0.85367	0.00282	432.5	0.03902	-0.01225
767	0.05673	0.84589	0.0029	433	0.03891	-0.01263
766.5	0.05675	0.83788	0.00294	433.5	0.03877	-0.01306
766	0.05676	0.82953	0.00305	434	0.03864	-0.01343
765.5	0.0567	0.82121	0.00311	434.5	0.03854	-0.01396
765	0.05664	0.81284	0.00308	435	0.03831	-0.01434
764.5	0.05655	0.80443	0.0031	435.5	0.03824	-0.01486
764	0.05649	0.79602	0.00305	436	0.03821	-0.01529
763.5	0.05652	0.78735	0.00304	436.5	0.03821	-0.01561
763	0.05647	0.77872	0.00302	437	0.03819	-0.01599
762.5	0.05644	0.7701	0.00302	437.5	0.03824	-0.01634
762	0.05649	0.76146	0.00299	438	0.03824	-0.01674
761.5	0.0565	0.75284	0.00299	438.5	0.03812	-0.01717
761	0.05655	0.74437	0.00296	439	0.03809	-0.0177
760.5	0.05661	0.73589	0.00294	439.5	0.03795	-0.01819
760	0.05661	0.72758	0.00291	440	0.03777	-0.01868
759.5	0.05658	0.71931	0.0029	440.5	0.0378	-0.0191
759	0.05659	0.71126	0.00296	441	0.03769	-0.0195
758.5	0.05656	0.70337	0.00298	441.5	0.03763	-0.01987
758	0.05663	0.69537	0.00302	442	0.03764	-0.02029
757.5	0.05672	0.68756	0.00301	442.5	0.0376	-0.02072
757	0.05673	0.67969	0.00294	443	0.03766	-0.02121
756.5	0.05678	0.67188	0.00298	443.5	0.03758	-0.02177
756	0.05673	0.6644	0.00296	444	0.03745	-0.02231
755.5	0.05663	0.65704	0.00299	444.5	0.03726	-0.0229
755	0.05663	0.64993	0.00302	445	0.03702	-0.02341
754.5	0.05675	0.64297	0.00304	445.5	0.03688	-0.02396
754	0.05681	0.63617	0.00302	446	0.03677	-0.02448
753.5	0.05693	0.6295	0.00301	446.5	0.03677	-0.02499
753	0.05696	0.62294	0.00294	447	0.03679	-0.02542
752.5	0.05693	0.61656	0.00291	447.5	0.03687	-0.0258
752	0.05702	0.6102	0.00293	448	0.03685	-0.02615
751.5	0.05708	0.60396	0.00298	448.5	0.03682	-0.0265
751	0.05722	0.59778	0.00302	449	0.03683	-0.0269
750.5	0.05725	0.59175	0.00307	449.5	0.03677	-0.02731
750	0.05724	0.58595	0.0031	450	0.03685	-0.02773
749.5	0.05727	0.58034	0.00311	450.5	0.03683	-0.02812
749	0.05727	0.57486	0.00314	451	0.03677	-0.02858
748.5	0.05733	0.56953	0.00316	451.5	0.03673	-0.02899
748	0.0574	0.56432	0.00317	452	0.03661	-0.02942
747.5	0.05739	0.55933	0.00317	452.5	0.03648	-0.02979
747	0.0574	0.55453	0.00325	453	0.03642	-0.03018
746.5	0.0574	0.54987	0.00327	453.5	0.03632	-0.03052
746	0.0575	0.54536	0.00328	454	0.03625	-0.0309
745.5	0.05762	0.54102	0.00333	454.5	0.03629	-0.03125
745	0.05774	0.53683	0.00331	455	0.03624	-0.03148
744.5	0.0578	0.53275	0.00334	455.5	0.03616	-0.0318
744	0.05775	0.52887	0.00334	456	0.03615	-0.03201
743.5	0.05774	0.52524	0.00334	456.5	0.036	-0.03226
743	0.0578	0.5218	0.00336	457	0.0359	-0.03249
742.5	0.05783	0.51849	0.00336	457.5	0.03584	-0.03271
742	0.05792	0.51541	0.0034	458	0.03577	-0.03288
741.5	0.05795	0.51241	0.00348	458.5	0.03566	-0.03313
741	0.058	0.50957	0.00356	459	0.03552	-0.0334
740.5	0.05804	0.50696	0.0036	459.5	0.03546	-0.03365
740	0.05814	0.50449	0.0036	460	0.03526	-0.03403
739.5	0.05821	0.50215	0.00352	460.5	0.03516	-0.03426
739	0.05826	0.50003	0.00348	461	0.03497	-0.03464
738.5	0.05836	0.49802	0.00343	461.5	0.03471	-0.03491
738	0.05832	0.49623	0.0034	462	0.03452	-0.03513
737.5	0.0583	0.49458	0.00342	462.5	0.0343	-0.03543
737	0.05833	0.49304	0.00346	463	0.03418	-0.0356
736.5	0.05832	0.49176	0.00352	463.5	0.03406	-0.03593
736	0.05846	0.49052	0.00356	464	0.03392	-0.03619
735.5	0.05855	0.48946	0.00356	464.5	0.03374	-0.03658
735	0.05859	0.48865	0.00359	465	0.03343	-0.03697
734.5	0.05856	0.48785	0.00363	465.5	0.03319	-0.03732
734	0.05852	0.48715	0.00363	466	0.03296	-0.03777
733.5	0.05858	0.48663	0.00368	466.5	0.03285	-0.0381
733	0.05869	0.48611	0.00368	467	0.03282	-0.03844
732.5	0.05888	0.48573	0.00366	467.5	0.03281	-0.03876
732	0.05899	0.48546	0.00374	468	0.03273	-0.03914
731.5	0.05907	0.48532	0.00372	468.5	0.03259	-0.03949
731	0.05905	0.48523	0.00372	469	0.03242	-0.03998
730.5	0.05901	0.48523	0.00375	469.5	0.03229	-0.04057
730	0.05905	0.48543	0.00371	470	0.03221	-0.0412
729.5	0.05907	0.48564	0.00372	470.5	0.03215	-0.04182
729	0.05914	0.48598	0.00375	471	0.0321	-0.04242
728.5	0.05917	0.48633	0.00374	471.5	0.03206	-0.04301
728	0.05913	0.48668	0.00372	472	0.03198	-0.04366
727.5	0.05902	0.48706	0.00374	472.5	0.03195	-0.04436
727	0.05896	0.48746	0.00372	473	0.03189	-0.04503
726.5	0.05894	0.48798	0.00372	473.5	0.03185	-0.04573
726	0.05898	0.48848	0.00374	474	0.03191	-0.04634
725.5	0.05913	0.48909	0.00372	474.5	0.03201	-0.04698
725	0.05916	0.48975	0.00374	475	0.03209	-0.04771
724.5	0.0591	0.49039	0.00375	475.5	0.03207	-0.0484
724	0.05905	0.49103	0.00374	476	0.03201	-0.04909
723.5	0.05901	0.49167	0.00372	476.5	0.03188	-0.04984
723	0.0591	0.49225	0.00375	477	0.03189	-0.05048
722.5	0.05925	0.4928	0.0038	477.5	0.03201	-0.05112
722	0.05931	0.49339	0.00378	478	0.03207	-0.05179
721.5	0.05934	0.49394	0.0038	478.5	0.0321	-0.05244
721	0.05933	0.49443	0.00375	479	0.03207	-0.05319
720.5	0.05933	0.49493	0.00371	479.5	0.032	-0.05396
720	0.05937	0.49533	0.00374	480	0.03198	-0.05475
719.5	0.05943	0.49576	0.00377	480.5	0.03201	-0.05545
719	0.05942	0.49622	0.00385	481	0.03203	-0.0562
718.5	0.05936	0.49655	0.00389	481.5	0.03203	-0.05688
718	0.05923	0.4969	0.00394	482	0.03203	-0.05754
717.5	0.05911	0.49704	0.00397	482.5	0.03203	-0.05824
717	0.05911	0.49712	0.00392	483	0.03204	-0.05887
716.5	0.0592	0.49715	0.00394	483.5	0.03218	-0.05954
716	0.05937	0.49706	0.00395	484	0.03224	-0.06018
715.5	0.05939	0.49695	0.00394	484.5	0.03235	-0.06084
715	0.05934	0.49681	0.00398	485	0.03235	-0.06149
714.5	0.05927	0.49651	0.00398	485.5	0.03232	-0.0621
714	0.05925	0.49615	0.00392	486	0.03232	-0.06274
713.5	0.05936	0.49576	0.00397	486.5	0.03221	-0.06332
713	0.05943	0.49515	0.00394	487	0.03227	-0.06386
712.5	0.05945	0.49449	0.00397	487.5	0.03214	-0.06445
712	0.05937	0.49371	0.00403	488	0.03201	-0.06506
711.5	0.05933	0.4928	0.00409	488.5	0.03186	-0.06561
711	0.05933	0.49188	0.00417	489	0.03162	-0.06618
710.5	0.05937	0.49075	0.00421	489.5	0.03148	-0.06662
710	0.05943	0.48953	0.00423	490	0.0313	-0.06705
709.5	0.05936	0.48819	0.00418	490.5	0.03128	-0.06754
709	0.0593	0.48663	0.00415	491	0.0312	-0.06798
708.5	0.05923	0.48506	0.00412	491.5	0.03111	-0.06847
708	0.05919	0.48334	0.0041	492	0.03094	-0.06892
707.5	0.05927	0.48151	0.0041	492.5	0.03067	-0.06937
707	0.05931	0.47971	0.00415	493	0.03044	-0.06975
706.5	0.05933	0.47772	0.00412	493.5	0.03011	-0.07014
706	0.0593	0.47562	0.00414	494	0.02988	-0.07048
705.5	0.0593	0.4734	0.00414	494.5	0.02966	-0.07086
705	0.05931	0.47096	0.00409	495	0.02939	-0.07124
704.5	0.05943	0.46846	0.0041	495.5	0.02919	-0.07161
704	0.05949	0.46585	0.00412	496	0.02898	-0.07202
703.5	0.05942	0.46317	0.0041	496.5	0.0287	-0.07243
703	0.05934	0.46033	0.00415	497	0.02867	-0.07281
702.5	0.05925	0.4575	0.00418	497.5	0.02858	-0.07317
702	0.05927	0.45459	0.00418	498	0.02855	-0.0735
701.5	0.05937	0.45155	0.00421	498.5	0.02852	-0.07388
701	0.0594	0.44847	0.00423	499	0.02838	-0.07428
700.5	0.05939	0.44525	0.00421	499.5	0.02827	-0.07469
700	0.05936	0.44197	0.00421	500	0.02811	-0.07515
699.5	0.0593	0.43861	0.00421	500.5	0.02789	-0.07553
699	0.05937	0.43517	0.00423	501	0.02773	-0.07588
698.5	0.05949	0.4317	0.00426	501.5	0.02768	-0.07619
698	0.05954	0.42813	0.0043	502	0.02763	-0.07649
697.5	0.05951	0.42456	0.00435	502.5	0.02771	-0.07681
697	0.05946	0.42108	0.00435	503	0.02768	-0.07713
696.5	0.05945	0.41756	0.00436	503.5	0.0276	-0.0775
696	0.05952	0.41409	0.00435	504	0.0275	-0.07784
695.5	0.05966	0.41058	0.00433	504.5	0.02734	-0.07817
695	0.05975	0.40692	0.00435	505	0.02721	-0.07855
694.5	0.05971	0.40323	0.00436	505.5	0.0271	-0.07887
694	0.0596	0.39943	0.00433	506	0.02702	-0.07924
693.5	0.05956	0.3956	0.00439	506.5	0.0269	-0.07959
693	0.05957	0.39189	0.00443	507	0.02687	-0.0799
692.5	0.05966	0.38817	0.00443	507.5	0.02679	-0.08026
692	0.05981	0.38454	0.0045	508	0.02675	-0.08055
691.5	0.05995	0.38086	0.0045	508.5	0.0267	-0.08086
691	0.06	0.37709	0.0045	509	0.02663	-0.08113
690.5	0.05994	0.37335	0.00453	509.5	0.02654	-0.08148
690	0.05986	0.36952	0.00453	510	0.0265	-0.08185
689.5	0.05977	0.36578	0.0045	510.5	0.02643	-0.08223
689	0.05974	0.36194	0.00447	511	0.02638	-0.08267
688.5	0.05984	0.35797	0.00443	511.5	0.02628	-0.08305
688	0.06	0.35402	0.00439	512	0.02617	-0.08344
687.5	0.06006	0.35005	0.00439	512.5	0.02612	-0.08377
687	0.06003	0.34618	0.00443	513	0.02605	-0.08412
686.5	0.06	0.34233	0.0045	513.5	0.02609	-0.08443
686	0.05998	0.33856	0.00455	514	0.02605	-0.08479
685.5	0.06004	0.33482	0.00459	514.5	0.02609	-0.08516
685	0.06018	0.33112	0.00456	515	0.02605	-0.08545
684.5	0.06035	0.32738	0.00452	515.5	0.02597	-0.08574
684	0.06042	0.32375	0.00449	516	0.02592	-0.08603
683.5	0.06044	0.32007	0.00443	516.5	0.02571	-0.08633
683	0.06039	0.31648	0.00441	517	0.02563	-0.08664
682.5	0.0603	0.31294	0.00443	517.5	0.02551	-0.08698
682	0.06029	0.30927	0.00441	518	0.02547	-0.0873
681.5	0.06038	0.30571	0.00447	518.5	0.02544	-0.0876
681	0.06056	0.30215	0.00456	519	0.02541	-0.08798
680.5	0.06075	0.29874	0.00461	519.5	0.02541	-0.08838
680	0.06079	0.29546	0.00461	520	0.02533	-0.0887
679.5	0.06075	0.29216	0.00458	520.5	0.02528	-0.08905
679	0.0607	0.28889	0.00453	521	0.02519	-0.08929
678.5	0.06061	0.28561	0.00452	521.5	0.02512	-0.08955
678	0.06073	0.28232	0.00456	522	0.02505	-0.08986
677.5	0.06094	0.27902	0.00459	522.5	0.02498	-0.09018
677	0.06111	0.27576	0.00464	523	0.02486	-0.09061
676.5	0.06119	0.27258	0.00464	523.5	0.02473	-0.09097
676	0.0612	0.2695	0.00467	524	0.02466	-0.09132
675.5	0.06114	0.26653	0.00465	524.5	0.02451	-0.09166
675	0.06108	0.26355	0.00468	525	0.02448	-0.09195
674.5	0.06117	0.2606	0.00471	525.5	0.02438	-0.09215
674	0.06126	0.25772	0.0047	526	0.02438	-0.09239
673.5	0.0614	0.2549	0.0047	526.5	0.02441	-0.09262
673	0.06152	0.25212	0.00459	527	0.02446	-0.09285
672.5	0.06154	0.24937	0.00455	527.5	0.02451	-0.09319
672	0.06152	0.24664	0.00455	528	0.02446	-0.09352
671.5	0.06157	0.24394	0.00456	528.5	0.02449	-0.0938
671	0.06166	0.24132	0.00461	529	0.02443	-0.0941
670.5	0.06186	0.23878	0.00464	529.5	0.02448	-0.09436
670	0.06206	0.2363	0.00468	530	0.0244	-0.09467
669.5	0.06215	0.23386	0.00471	530.5	0.02431	-0.09496
669	0.06216	0.23143	0.00473	531	0.02426	-0.09532
668.5	0.0621	0.22906	0.00471	531.5	0.0242	-0.09566
668	0.06204	0.22672	0.0047	532	0.02429	-0.0959
667.5	0.06209	0.22443	0.0047	532.5	0.02435	-0.09616
667	0.06218	0.2222	0.0047	533	0.02437	-0.09639
666.5	0.06236	0.21992	0.00467	533.5	0.02432	-0.09665
666	0.06245	0.21774	0.00467	534	0.02431	-0.09692
665.5	0.06252	0.21555	0.00465	534.5	0.02428	-0.09723
665	0.06256	0.21339	0.00465	535	0.02425	-0.09747
664.5	0.06258	0.21129	0.00465	535.5	0.02426	-0.09776
664	0.06271	0.2092	0.00462	536	0.02483	-0.09808
663.5	0.06284	0.2072	0.00465	536.5	0.02542	-0.09842
663	0.06296	0.2052	0.00467	537	0.02602	-0.09875
662.5	0.06302	0.20325	0.0047	537.5	0.02658	-0.09904
662	0.06302	0.20125	0.00476	538	0.0266	-0.09929
661.5	0.06305	0.19923	0.00475	538.5	0.02664	-0.0995
661	0.06306	0.19728	0.00475	539	0.0267	-0.09966
660.5	0.06314	0.19537	0.00478	539.5	0.02672	-0.09985
660	0.06323	0.19356	0.00479	540	0.02666	-0.1001
659.5	0.06328	0.19173	0.00479	540.5	0.02655	-0.1003
659	0.06343	0.18991	0.00478	541	0.02647	-0.10056
658.5	0.06355	0.18808	0.00476	541.5	0.02644	-0.10075
658	0.06366	0.18629	0.00475	542	0.02637	-0.10092
657.5	0.06381	0.18451	0.00479	542.5	0.02632	-0.10112
657	0.06389	0.18274	0.00481	543	0.02621	-0.10141
656.5	0.0639	0.18097	0.00487	543.5	0.02614	-0.10164
656	0.06393	0.17923	0.00494	544	0.02605	-0.1019
655.5	0.06396	0.17751	0.00499	544.5	0.026	-0.10216
655	0.06401	0.1758	0.0051	545	0.02594	-0.10236
654.5	0.06412	0.17413	0.00508	545.5	0.02585	-0.1026
654	0.06424	0.17247	0.00507	546	0.02579	-0.10281
653.5	0.06433	0.17085	0.00504	546.5	0.02562	-0.10301
653	0.06441	0.16925	0.005	547	0.02553	-0.10324
652.5	0.06442	0.16763	0.005	547.5	0.02547	-0.10344
652	0.06448	0.166	0.00502	548	0.02542	-0.10358
651.5	0.06458	0.16441	0.00504	548.5	0.02539	-0.10373
651	0.0647	0.16281	0.00499	549	0.02541	-0.10385
650.5	0.06483	0.16125	0.00497	549.5	0.02533	-0.10405
650	0.06496	0.15965	0.0049	550	0.02527	-0.10423
649.5	0.06503	0.15807	0.00484	550.5	0.02519	-0.10442
649	0.06511	0.15646	0.00482	551	0.02505	-0.10458
648.5	0.06517	0.15488	0.00484	551.5	0.02493	-0.10475
648	0.06523	0.15334	0.00487	552	0.0248	-0.10489
647.5	0.06534	0.15179	0.00493	552.5	0.02467	-0.10509
647	0.06543	0.15024	0.00496	553	0.02454	-0.10527
646.5	0.06558	0.1487	0.00497	553.5	0.02446	-0.10544
646	0.06564	0.14709	0.00497	554	0.02435	-0.10564
645.5	0.06567	0.14555	0.00494	554.5	0.02422	-0.10576
645	0.06572	0.144	0.00497	555	0.02412	-0.10588
644.5	0.06575	0.1425	0.00497	555.5	0.02402	-0.10599
644	0.0659	0.14102	0.00497	556	0.02397	-0.10614
643.5	0.06606	0.13957	0.00499	556.5	0.02388	-0.10623
643	0.06621	0.13814	0.00496	557	0.02377	-0.10638
642.5	0.06635	0.13661	0.00493	557.5	0.02359	-0.10649
642	0.06644	0.13512	0.00488	558	0.02341	-0.10664
641.5	0.06653	0.13359	0.0049	558.5	0.02324	-0.10678
641	0.06667	0.1321	0.0049	559	0.02309	-0.10684
640.5	0.0668	0.1306	0.00491	559.5	0.02292	-0.10693
640	0.06689	0.12917	0.00494	560	0.0228	-0.10698
639.5	0.06696	0.12775	0.00493	560.5	0.02263	-0.10707
639	0.06702	0.12633	0.00491	561	0.02251	-0.10716
638.5	0.06709	0.12494	0.00494	561.5	0.02238	-0.10719
638	0.06718	0.12354	0.00494	562	0.02223	-0.10727
637.5	0.06726	0.12212	0.00494	562.5	0.02216	-0.10736
637	0.06735	0.1207	0.00499	563	0.02202	-0.10747
636.5	0.06743	0.11926	0.00505	563.5	0.02193	-0.1076
636	0.06752	0.11783	0.00513	564	0.02184	-0.1077
635.5	0.06766	0.11641	0.00516	564.5	0.02174	-0.10773
635	0.06776	0.11501	0.00514	565	0.02173	-0.10774
634.5	0.0679	0.11365	0.00508	565.5	0.02171	-0.10771
634	0.06804	0.11229	0.00497	566	0.02162	-0.1077
633.5	0.06821	0.11095	0.00496	566.5	0.0215	-0.1077
633	0.06831	0.10959	0.00491	567	0.02136	-0.10773
632.5	0.06842	0.10825	0.0049	567.5	0.02118	-0.10776
632	0.06853	0.10696	0.00493	568	0.02104	-0.1078
631.5	0.0686	0.1057	0.00493	568.5	0.02098	-0.10788
631	0.06873	0.10446	0.00496	569	0.02086	-0.10794
630.5	0.0688	0.10318	0.00496	569.5	0.02078	-0.10799
630	0.06892	0.10188	0.00499	570	0.02074	-0.10796
629.5	0.06903	0.10056	0.005	570.5	0.02061	-0.10791
629	0.06921	0.09923	0.005	571	0.02058	-0.10782
628.5	0.0694	0.09796	0.00507	571.5	0.02051	-0.10771
628	0.06956	0.09674	0.00508	572	0.02045	-0.10771
627.5	0.06975	0.09555	0.0051	572.5	0.02036	-0.10767
627	0.06987	0.09436	0.00511	573	0.0202	-0.10767
626.5	0.06999	0.09314	0.00511	573.5	0.02011	-0.1077
626	0.0701	0.09196	0.00514	574	0.01999	-0.1076
625.5	0.07021	0.09081	0.00516	574.5	0.01987	-0.10753
625	0.07031	0.08969	0.00517	575	0.01982	-0.10745
624.5	0.07043	0.08858	0.00517	575.5	0.01978	-0.10733
624	0.07054	0.08746	0.00514	576	0.01973	-0.10727
623.5	0.07069	0.08633	0.00505	576.5	0.01971	-0.10718
623	0.07082	0.08519	0.00496	577	0.0197	-0.10707
622.5	0.07095	0.08403	0.00488	577.5	0.01965	-0.10699
622	0.07114	0.08282	0.00485	578	0.01956	-0.10693
621.5	0.07132	0.08173	0.00491	578.5	0.01944	-0.10684
621	0.0715	0.08058	0.00497	579	0.01923	-0.10678
620.5	0.07166	0.07953	0.00504	579.5	0.01904	-0.10666
620	0.07178	0.07849	0.0051	580	0.01897	-0.10652
619.5	0.07185	0.07741	0.00511	580.5	0.01888	-0.10638
619	0.07198	0.07642	0.00508	581	0.01883	-0.10623
618.5	0.07205	0.07541	0.00508	581.5	0.01877	-0.10606
618	0.07219	0.07439	0.00507	582	0.01866	-0.10591
617.5	0.07237	0.07343	0.00505	582.5	0.01859	-0.10576
617	0.07253	0.07245	0.00507	583	0.01849	-0.10558
616.5	0.07274	0.07146	0.00508	583.5	0.01842	-0.10545
616	0.07286	0.07054	0.00511	584	0.01837	-0.10527
615.5	0.07298	0.06963	0.00514	584.5	0.01826	-0.10507
615	0.07312	0.06873	0.00516	585	0.01822	-0.10486
614.5	0.07326	0.06781	0.00517	585.5	0.01813	-0.10466
614	0.07349	0.06683	0.00519	586	0.01799	-0.10448
613.5	0.07365	0.06587	0.00519	586.5	0.01785	-0.10429
613	0.07379	0.0649	0.00516	587	0.01772	-0.1041
612.5	0.07394	0.06398	0.00513	587.5	0.01758	-0.10388
612	0.07408	0.0631	0.00504	588	0.01753	-0.10361
611.5	0.07422	0.06218	0.00502	588.5	0.01749	-0.10336
611	0.0744	0.06134	0.005	589	0.01743	-0.1031
610.5	0.07455	0.06052	0.00504	589.5	0.01733	-0.10284
610	0.07477	0.05969	0.0051	590	0.01727	-0.10266
609.5	0.07498	0.05887	0.00513	590.5	0.0172	-0.10246
609	0.07513	0.05809	0.0052	591	0.01718	-0.10223
608.5	0.07527	0.05727	0.00525	591.5	0.01721	-0.10201
608	0.07538	0.05652	0.00525	592	0.01714	-0.10172
607.5	0.07555	0.0558	0.00525	592.5	0.01714	-0.10141
607	0.07573	0.05504	0.00526	593	0.01715	-0.10112
606.5	0.07596	0.05432	0.00526	593.5	0.01711	-0.10081
606	0.07622	0.05357	0.00526	594	0.01712	-0.10052
605.5	0.07642	0.05287	0.00526	594.5	0.01712	-0.1002
605	0.0766	0.05214	0.0052	595	0.01706	-0.09988
604.5	0.07678	0.05142	0.00519	595.5	0.01709	-0.09959
604	0.07692	0.05072	0.00517	596	0.01706	-0.09929
603.5	0.07709	0.05003	0.0052	596.5	0.017	-0.09898
603	0.0773	0.04939	0.00523	597	0.01701	-0.09865
602.5	0.0775	0.04872	0.00525	597.5	0.01697	-0.09831
602	0.07773	0.0481	0.00526	598	0.01694	-0.09796
601.5	0.0779	0.04745	0.00526	598.5	0.01694	-0.09766
601	0.07806	0.04684	0.00525	599	0.01689	-0.09738
600.5	0.07826	0.04623	0.00528	599.5	0.01685	-0.09706
600	0.07841	0.04564	0.00531	600	0.01682	-0.09671
599.5	0.07866	0.04504	0.00533	600.5	0.01682	-0.09636
599	0.07883	0.04443	0.00534	601	0.01683	-0.09592
598.5	0.07901	0.04387	0.00534	601.5	0.01688	-0.09555
598	0.07922	0.04323	0.00536	602	0.01685	-0.09511
597.5	0.07936	0.04265	0.00534	602.5	0.01685	-0.09468
597	0.07951	0.04208	0.00533	603	0.01682	-0.0943
596.5	0.07965	0.04153	0.00531	603.5	0.01677	-0.09386
596	0.07983	0.04102	0.00529	604	0.01677	-0.09346
595.5	0.07999	0.04044	0.00528	604.5	0.01672	-0.09303
595	0.08025	0.03987	0.00529	605	0.01672	-0.09258
594.5	0.08049	0.03928	0.00528	605.5	0.01672	-0.0921
594	0.08066	0.03874	0.00531	606	0.01677	-0.09158
593.5	0.08084	0.0383	0.00534	606.5	0.01677	-0.09108
593	0.08093	0.0378	0.00533	607	0.01678	-0.09061
592.5	0.08109	0.03735	0.00534	607.5	0.0168	-0.09013
592	0.0813	0.03687	0.00539	608	0.01674	-0.08972
591.5	0.08156	0.03636	0.00543	608.5	0.01666	-0.08931
591	0.08182	0.03587	0.00542	609	0.01649	-0.08888
590.5	0.08205	0.03532	0.00543	609.5	0.01643	-0.08846
590	0.08226	0.03481	0.00537	610	0.01639	-0.08795
589.5	0.08246	0.03429	0.00531	610.5	0.01636	-0.08742
589	0.08269	0.03375	0.00534	611	0.01643	-0.08687
588.5	0.08286	0.03325	0.00534	611.5	0.01637	-0.08627
588	0.08301	0.03278	0.00536	612	0.01631	-0.08575
587.5	0.08321	0.0323	0.00529	612.5	0.01628	-0.08521
587	0.0834	0.03185	0.00525	613	0.01619	-0.08463
586.5	0.08371	0.03145	0.0052	613.5	0.01616	-0.08408
586	0.08395	0.03099	0.00517	614	0.01617	-0.08344
585.5	0.08415	0.03058	0.00517	614.5	0.01616	-0.08287
585	0.08437	0.03018	0.00522	615	0.01616	-0.08229
584.5	0.0845	0.02974	0.00526	615.5	0.01607	-0.08176
584	0.08472	0.0293	0.00526	616	0.01602	-0.08124
583.5	0.08493	0.02884	0.00529	616.5	0.01598	-0.08064
583	0.08519	0.0284	0.00528	617	0.01593	-0.08006
582.5	0.08543	0.02797	0.00523	617.5	0.01595	-0.07941
582	0.08569	0.02754	0.0052	618	0.01593	-0.07877
581.5	0.08592	0.02715	0.00517	618.5	0.01591	-0.07813
581	0.08611	0.02678	0.00517	619	0.0159	-0.07748
580.5	0.0864	0.02635	0.00519	619.5	0.01584	-0.07683
580	0.08662	0.02599	0.0052	620	0.01576	-0.07614
579.5	0.08687	0.02557	0.00522	620.5	0.01569	-0.0755
579	0.08713	0.02515	0.00522	621	0.01564	-0.07484
578.5	0.0873	0.02473	0.0052	621.5	0.01564	-0.07416
578	0.08749	0.02434	0.0052	622	0.01566	-0.07344
577.5	0.08769	0.02396	0.00519	622.5	0.01566	-0.07272
577	0.08783	0.02359	0.00519	623	0.01563	-0.07199
576.5	0.08803	0.02321	0.00517	623.5	0.01556	-0.07127
576	0.08823	0.02283	0.00516	624	0.0155	-0.07057
575.5	0.0885	0.02245	0.00514	624.5	0.01547	-0.06982
575	0.08881	0.02208	0.00513	625	0.01549	-0.06903
574.5	0.08905	0.02173	0.00514	625.5	0.0155	-0.06827
574	0.08928	0.02135	0.00513	626	0.0155	-0.06752
573.5	0.08945	0.021	0.00514	626.5	0.01549	-0.0667
573	0.08965	0.02065	0.00514	627	0.01547	-0.06587
572.5	0.0899	0.02029	0.00516	627.5	0.01543	-0.06508
572	0.09019	0.02002	0.0052	628	0.01538	-0.06419
571.5	0.09052	0.01971	0.00517	628.5	0.01537	-0.06343
571	0.09087	0.01936	0.00516	629	0.0153	-0.06262
570.5	0.09114	0.0191	0.00514	629.5	0.0153	-0.0618
570	0.09134	0.01877	0.0051	630	0.0153	-0.06099
569.5	0.09152	0.01843	0.00513	630.5	0.01526	-0.06007
569	0.09166	0.01814	0.00514	631	0.01523	-0.05919
568.5	0.09184	0.01776	0.00514	631.5	0.01515	-0.05827
568	0.0921	0.01743	0.00519	632	0.01509	-0.05733
567.5	0.09244	0.01714	0.00519	632.5	0.01503	-0.05641
567	0.09276	0.0168	0.00517	633	0.01494	-0.0555
566.5	0.09308	0.01649	0.00525	633.5	0.01485	-0.0546
566	0.09332	0.0162	0.00526	634	0.01476	-0.05362
565.5	0.09349	0.01588	0.00528	634.5	0.01462	-0.05266
565	0.09361	0.01564	0.00533	635	0.01457	-0.05164
564.5	0.09383	0.01537	0.00531	635.5	0.01451	-0.05058
564	0.09412	0.01508	0.00531	636	0.01445	-0.04956
563.5	0.09445	0.01483	0.00529	636.5	0.01447	-0.04851
563	0.09482	0.01454	0.00525	637	0.01445	-0.04741
562.5	0.09517	0.01427	0.00514	637.5	0.01443	-0.04631
562	0.09546	0.01401	0.00511	638	0.01439	-0.04521
561.5	0.09575	0.01373	0.00508	638.5	0.01442	-0.04413
561	0.09596	0.01344	0.00505	639	0.01436	-0.04306
560.5	0.09615	0.01321	0.00508	639.5	0.01431	-0.04199
560	0.0963	0.01292	0.00502	640	0.01421	-0.04089
559.5	0.09645	0.01268	0.00497	640.5	0.01407	-0.03978
559	0.09674	0.01248	0.00497	641	0.01401	-0.03859
558.5	0.09709	0.0123	0.00496	641.5	0.01398	-0.03735
558	0.0975	0.01215	0.00505	642	0.01393	-0.03613
557.5	0.0979	0.01196	0.00511	642.5	0.01392	-0.03488
557	0.09819	0.01172	0.00514	643	0.01382	-0.0336
556.5	0.09842	0.01149	0.00514	643.5	0.01376	-0.03238
556	0.09854	0.01125	0.0051	644	0.0137	-0.03111
555.5	0.09872	0.011	0.00511	644.5	0.01367	-0.02989
555	0.099	0.01076	0.0051	645	0.01366	-0.02866
554.5	0.09933	0.0105	0.00513	645.5	0.01358	-0.02739
554	0.09973	0.01025	0.00511	646	0.01357	-0.02609
553.5	0.10008	0.01006	0.00508	646.5	0.01349	-0.02475
553	0.10043	0.00986	0.00507	647	0.01341	-0.02348
552.5	0.10068	0.00975	0.00502	647.5	0.01335	-0.0222
552	0.10088	0.00958	0.005	648	0.01334	-0.02095
551.5	0.1011	0.0094	0.00496	648.5	0.01326	-0.01964
551	0.10132	0.00922	0.00493	649	0.01326	-0.01828
550.5	0.10164	0.009	0.00491	649.5	0.01329	-0.01686
550	0.10207	0.00879	0.00491	650	0.01323	-0.01544
549.5	0.10246	0.00854	0.00491	650.5	0.01318	-0.01405
549	0.10291	0.00832	0.00494	651	0.01314	-0.0127
548.5	0.10327	0.00812	0.00497	651.5	0.01308	-0.01131
548	0.10353	0.00795	0.005	652	0.01305	-0.0099
547.5	0.10368	0.00775	0.00505	652.5	0.01302	-0.0085
547	0.10378	0.00757	0.00508	653	0.01297	-0.00711
546.5	0.10388	0.0074	0.0051	653.5	0.01289	-0.00572
546	0.10423	0.00725	0.0051	654	0.01292	-0.00433
545.5	0.10477	0.00713	0.00508	654.5	0.01292	-0.00291
545	0.1053	0.00702	0.00505	655	0.01292	-0.00146
544.5	0.1058	0.00682	0.00505	655.5	0.01299	2e-05
544	0.10611	0.00664	0.00504	656	0.01294	0.00146
543.5	0.10625	0.00644	0.00507	656.5	0.01288	0.00293
543	0.10638	0.00623	0.00514	657	0.01288	0.00439
542.5	0.10663	0.00609	0.00514	657.5	0.01282	0.00587
542	0.10695	0.00587	0.00517	658	0.01276	0.00732
541.5	0.10742	0.00574	0.00516	658.5	0.01277	0.00874
541	0.10802	0.00558	0.0051	659	0.01271	0.01021
540.5	0.10855	0.00542	0.00513	659.5	0.01268	0.01166
540	0.10902	0.00534	0.00508	660	0.01266	0.01314
539.5	0.10939	0.0052	0.00511	660.5	0.01257	0.01469
539	0.10957	0.00504	0.00516	661	0.01251	0.01625
538.5	0.1096	0.00491	0.0052	661.5	0.01241	0.01782
538	0.10963	0.0047	0.00526	662	0.01227	0.01941
537.5	0.10979	0.00464	0.00528	662.5	0.01219	0.02095
537	0.11015	0.00461	0.00522	663	0.01208	0.02251
536.5	0.11067	0.00453	0.00508	663.5	0.01204	0.02408
536	0.11122	0.00456	0.00502	664	0.01201	0.02565
535.5	0.11174	0.00446	0.00497	664.5	0.01193	0.02718
535	0.11206	0.00432	0.00493	665	0.01186	0.02867
534.5	0.1124	0.00426	0.00497	665.5	0.0117	0.03018
534	0.11272	0.0041	0.00496	666	0.01161	0.03172
533.5	0.11305	0.00401	0.0049	666.5	0.01157	0.03333
533	0.11345	0.00389	0.00496	667	0.01151	0.03493
532.5	0.11389	0.00371	0.00497	667.5	0.0114	0.03654
532	0.11435	0.00357	0.0051	668	0.01128	0.03818
531.5	0.11476	0.00343	0.00516	668.5	0.01115	0.03975
531	0.11511	0.00333	0.00519	669	0.01103	0.04135
530.5	0.11542	0.00323	0.00525	669.5	0.01099	0.04295
530	0.11571	0.00314	0.00523	670	0.01094	0.04456
529.5	0.11606	0.00305	0.00519	670.5	0.01091	0.04617
529	0.11639	0.00299	0.00517	671	0.01089	0.04785
528.5	0.11679	0.00287	0.00513	671.5	0.01089	0.04955
528	0.11723	0.00275	0.0051	672	0.01089	0.05127
527.5	0.11758	0.00258	0.00514	672.5	0.01088	0.05304
527	0.11798	0.00238	0.0052	673	0.01082	0.05473
526.5	0.11833	0.00223	0.00523	673.5	0.01082	0.05649
526	0.11868	0.00218	0.00523	674	0.01077	0.05818
525.5	0.11911	0.00217	0.00523	674.5	0.01079	0.05991
525	0.11951	0.00217	0.00519	675	0.01079	0.06172
524.5	0.11992	0.00217	0.00517	675.5	0.01079	0.06349
524	0.12032	0.00212	0.0052	676	0.01079	0.06532
523.5	0.12071	0.00208	0.00517	676.5	0.01074	0.06712
523	0.12109	0.00206	0.00514	677	0.01073	0.06891
522.5	0.12146	0.00208	0.00514	677.5	0.01065	0.07069
522	0.12181	0.00203	0.00511	678	0.01062	0.07253
521.5	0.12218	0.00197	0.00511	678.5	0.01054	0.07446
521	0.12256	0.00182	0.00516	679	0.01054	0.07631
520.5	0.12303	0.00169	0.00516	679.5	0.01053	0.0782
520	0.12346	0.0016	0.00519	680	0.0105	0.08011
519.5	0.12395	0.00156	0.00519	680.5	0.0105	0.08199
519	0.12442	0.00156	0.00522	681	0.01048	0.08394
518.5	0.12483	0.00157	0.00523	681.5	0.01045	0.08591
518	0.12531	0.00159	0.00526	682	0.01044	0.08788
517.5	0.12569	0.00153	0.00534	682.5	0.01042	0.08984
517	0.12607	0.00153	0.00529	683	0.01035	0.0918
516.5	0.1265	0.00139	0.00533	683.5	0.01033	0.0938
516	0.12692	0.0013	0.00531	684	0.01035	0.09584
515.5	0.12737	0.00128	0.00522	684.5	0.01033	0.09785
515	0.12781	0.00122	0.00519	685	0.01039	0.09998
514.5	0.12825	0.00125	0.00519	685.5	0.01036	0.10207
514	0.12866	0.00125	0.00519	686	0.01035	0.10419
513.5	0.12909	0.00121	0.0052	686.5	0.01028	0.10637
513	0.12955	0.00116	0.00525	687	0.01021	0.10847
512.5	0.12999	0.00111	0.00526	687.5	0.01021	0.11069
512	0.13045	0.00105	0.00531	688	0.01013	0.11288
511.5	0.13095	0.00096	0.00539	688.5	0.01012	0.1151
511	0.13144	0.00093	0.00542	689	0.0101	0.1174
510.5	0.13193	0.00093	0.00536	689.5	0.01006	0.11963
510	0.13239	0.00093	0.00529	690	0.01007	0.12195
509.5	0.13287	0.00104	0.00523	690.5	0.01012	0.12427
509	0.13333	0.00105	0.00519	691	0.01012	0.12662
508.5	0.13385	0.00108	0.00516	691.5	0.01013	0.12906
508	0.13432	0.00111	0.00513	692	0.01013	0.13147
507.5	0.1348	0.00113	0.00511	692.5	0.0101	0.13394
507	0.13525	0.00117	0.00513	693	0.01007	0.13641
506.5	0.13571	0.00121	0.00511	693.5	0.01001	0.13885
506	0.13622	0.00125	0.00508	694	0.00998	0.14134
505.5	0.13669	0.00128	0.00507	694.5	0.0099	0.14388
505	0.13724	0.0013	0.00507	695	0.00983	0.14644
504.5	0.1377	0.00133	0.00513	695.5	0.00978	0.14914
504	0.13815	0.00134	0.00514	696	0.0097	0.15176
503.5	0.1386	0.00139	0.00519	696.5	0.00966	0.15443
503	0.13907	0.00145	0.00517	697	0.00966	0.15715
502.5	0.13957	0.00151	0.00519	697.5	0.00963	0.15991
502	0.14009	0.00156	0.00519	698	0.00964	0.16277
501.5	0.14063	0.00154	0.00516	698.5	0.00967	0.16565
501	0.14105	0.00162	0.00519	699	0.00966	0.16859
500.5	0.14148	0.00163	0.00513	699.5	0.0096	0.17155
500	0.14195	0.00171	0.00511	700	0.00954	0.17447
499.5	0.14252	0.00175	0.00511	700.5	0.0094	0.17747
499	0.14316	0.00179	0.00511	701	0.00926	0.18053
498.5	0.14384	0.00182	0.00514	701.5	0.00917	0.18362
498	0.14449	0.00182	0.00519	702	0.00908	0.18678
497.5	0.14497	0.0018	0.0052	702.5	0.00902	0.1899
497	0.14552	0.0018	0.00516	703	0.00903	0.19305
496.5	0.14589	0.0018	0.00517	703.5	0.009	0.19624
496	0.14633	0.00179	0.00516	704	0.00897	0.19948
495.5	0.1469	0.00179	0.00513	704.5	0.00899	0.20271
495	0.14746	0.0018	0.0052	705	0.00893	0.20596
494.5	0.14813	0.00182	0.00519	705.5	0.00887	0.20917
494	0.14882	0.00186	0.00525	706	0.00887	0.2124
493.5	0.14946	0.00194	0.00526	706.5	0.00879	0.21568
493	0.14998	0.00195	0.00526	707	0.00876	0.21893
492.5	0.15047	0.00194	0.00526	707.5	0.00876	0.22218
492	0.15074	0.00197	0.00525	708	0.00867	0.22545
491.5	0.151	0.00192	0.00526	708.5	0.00861	0.22874
491	0.15144	0.00188	0.00523	709	0.00854	0.23213
490.5	0.15207	0.00191	0.00526	709.5	0.0085	0.2355
490	0.153	0.00186	0.00528	710	0.0085	0.23889
489.5	0.15398	0.00195	0.00526	710.5	0.00845	0.24229
489	0.15479	0.00194	0.00528	711	0.00841	0.24565
488.5	0.15544	0.00201	0.00529	711.5	0.00833	0.24905
488	0.15585	0.00208	0.00536	712	0.00822	0.25246
487.5	0.15622	0.00215	0.00539	712.5	0.00818	0.25571
487	0.15651	0.0023	0.00537	713	0.00816	0.25897
486.5	0.15689	0.00238	0.00536	713.5	0.00812	0.26221
486	0.1575	0.0025	0.00531	714	0.00807	0.26544
485.5	0.15822	0.00256	0.00539	714.5	0.00807	0.26866
485	0.15915	0.00264	0.00534	715	0.00798	0.27184
484.5	0.16	0.00266	0.00543	715.5	0.0079	0.27499
484	0.16068	0.00269	0.00543	716	0.00787	0.27815
483.5	0.16125	0.00275	0.0054	716.5	0.00781	0.28143
483	0.16174	0.00287	0.00545	717	0.00781	0.28462
482.5	0.1622	0.00298	0.00537	717.5	0.00783	0.28783
482	0.16269	0.00308	0.00545	718	0.00781	0.29092
481.5	0.1633	0.00317	0.00554	718.5	0.00778	0.29399
481	0.16391	0.00322	0.00562	719	0.00778	0.29707
480.5	0.16469	0.0033	0.00569	719.5	0.00774	0.3002
480	0.16553	0.0034	0.00569	720	0.00771	0.30324
479.5	0.16628	0.00357	0.00565	720.5	0.00768	0.30612
479	0.16701	0.00375	0.00563	721	0.00761	0.30899
478.5	0.16754	0.004	0.00563	721.5	0.00758	0.31178
478	0.16808	0.00414	0.00563	722	0.00754	0.31459
477.5	0.16858	0.00432	0.00563	722.5	0.00748	0.31747
477	0.16922	0.00453	0.00558	723	0.00743	0.32024
476.5	0.17001	0.00476	0.00557	723.5	0.00743	0.32294
476	0.17084	0.00499	0.00555	724	0.00742	0.32562
475.5	0.17169	0.00517	0.00558	724.5	0.0074	0.32832
475	0.17241	0.00531	0.00563	725	0.00735	0.33102
474.5	0.173	0.00542	0.00572	725.5	0.00729	0.33369
474	0.17343	0.00568	0.00572	726	0.00726	0.33627
473.5	0.17395	0.00584	0.00575	726.5	0.00728	0.33885
473	0.17458	0.0061	0.00575	727	0.00728	0.34132
472.5	0.17535	0.00639	0.00572	727.5	0.00725	0.34372
472	0.17632	0.00664	0.00577	728	0.00723	0.34615
471.5	0.17723	0.00699	0.00572	728.5	0.00719	0.34846
471	0.17812	0.00732	0.00574	729	0.00716	0.35086
470.5	0.17888	0.00768	0.00571	729.5	0.00717	0.35321
470	0.1795	0.00797	0.00574	730	0.00716	0.35548
469.5	0.18005	0.00832	0.00572	730.5	0.00713	0.35767
469	0.1806	0.00859	0.00577	731	0.00714	0.35976
468.5	0.18121	0.0089	0.00577	731.5	0.00714	0.36177
468	0.18192	0.00923	0.00577	732	0.00706	0.36377
467.5	0.18274	0.00949	0.0058	732.5	0.00708	0.36572
467	0.18364	0.00984	0.00583	733	0.00696	0.36758
466.5	0.18456	0.01016	0.00583	733.5	0.00688	0.36948
466	0.18539	0.01045	0.0058	734	0.00684	0.37126
465.5	0.18613	0.01076	0.0058	734.5	0.00676	0.37299
465	0.18672	0.01111	0.00575	735	0.00676	0.37468
464.5	0.1873	0.01146	0.00584	735.5	0.00674	0.37634
464	0.18799	0.01178	0.00586	736	0.00674	0.37784
463.5	0.18887	0.01205	0.00591	736.5	0.00667	0.37926
463	0.18985	0.01233	0.00592	737	0.00659	0.38057
462.5	0.19083	0.01256	0.00592	737.5	0.00655	0.38179
462	0.19185	0.01288	0.00589	738	0.00647	0.383
461.5	0.19272	0.01321	0.00592	738.5	0.00642	0.38423
461	0.19345	0.01346	0.00591	739	0.00645	0.38541
460.5	0.19402	0.01382	0.00592	739.5	0.00642	0.38649
460	0.19456	0.01413	0.00595	740	0.00642	0.38757
459.5	0.19513	0.01443	0.00597	740.5	0.00647	0.38857
459	0.196	0.01474	0.00595	741	0.00642	0.38956
458.5	0.19707	0.01489	0.00587	741.5	0.00639	0.39041
458	0.19817	0.01501	0.00586	742	0.00639	0.39117
457.5	0.1993	0.01514	0.00581	742.5	0.0063	0.39186
457	0.20012	0.01526	0.00581	743	0.00624	0.39246
456.5	0.2009	0.0154	0.00584	743.5	0.00621	0.39307
456	0.20143	0.01552	0.00581	744	0.00612	0.39363
455.5	0.2019	0.01559	0.00581	744.5	0.00606	0.39413
455	0.20264	0.01566	0.00589	745	0.00607	0.39464
454.5	0.20351	0.01576	0.00587	745.5	0.006	0.39505
454	0.20461	0.01588	0.00591	746	0.00601	0.39539
453.5	0.20581	0.01602	0.00597	746.5	0.00595	0.39571
453	0.20683	0.01613	0.00601	747	0.00583	0.39597
452.5	0.20766	0.01616	0.00603	747.5	0.00575	0.39621
452	0.20847	0.01622	0.00615	748	0.00565	0.39655
451.5	0.20906	0.0162	0.00613	748.5	0.00562	0.39682
451	0.20975	0.01625	0.00612	749	0.00558	0.39717
450.5	0.21057	0.01628	0.00606	749.5	0.00557	0.39742
450	0.21158	0.01636	0.00603	750	0.00554	0.39761
449.5	0.21281	0.01645	0.00607	750.5	0.00554	0.39789
449	0.21411	0.01648	0.0061	751	0.00554	0.39806
448.5	0.21527	0.01649	0.0062	751.5	0.00552	0.39836
448	0.21613	0.01639	0.00609	752	0.00549	0.39868
447.5	0.21684	0.0164	0.006	752.5	0.0054	0.39886
447	0.21742	0.01639	0.00586	753	0.00529	0.39902
446.5	0.21831	0.01642	0.0058	753.5	0.00519	0.39915
446	0.21933	0.01653	0.00577	754	0.00511	0.39925
445.5	0.22061	0.01662	0.00584	754.5	0.00505	0.39951
445	0.22195	0.01665	0.00592	755	0.00499	0.39987
444.5	0.22308	0.01671	0.00603	755.5	0.00485	0.40016
444	0.22408	0.01685	0.00606	756	0.00478	0.40054
443.5	0.22479	0.01694	0.00591	756.5	0.00467	0.40096
443	0.2254	0.01706	0.00589	757	0.00461	0.40138
442.5	0.22615	0.0172	0.00578	757.5	0.00461	0.40195
442	0.22708	0.01727	0.00578	758	0.00456	0.40248
441.5	0.22823	0.01744	0.00587	758.5	0.00446	0.40306
441	0.2296	0.01764	0.00592	759	0.00439	0.40366
440.5	0.23103	0.01785	0.00597	759.5	0.00429	0.40425
440	0.23235	0.01799	0.00606	760	0.00443	0.40504
439.5	0.23358	0.0181	0.00616	760.5	0.00467	0.40585
439	0.23453	0.01831	0.00616	761	0.0049	0.40677
438.5	0.23531	0.01848	0.00621	761.5	0.00514	0.40778
438	0.2361	0.01877	0.00616	762	0.00508	0.40877
437.5	0.23717	0.019	0.00618	762.5	0.00508	0.40979
437	0.23839	0.01924	0.00612	763	0.00505	0.41095
436.5	0.23981	0.01939	0.00615	763.5	0.00507	0.41226
436	0.24135	0.01965	0.00615	764	0.00508	0.41365
435.5	0.24261	0.01985	0.00601	764.5	0.00502	0.41521
435	0.24376	0.02002	0.00603	765	0.00497	0.41672
434.5	0.24472	0.02023	0.00597	765.5	0.00496	0.41826
434	0.24559	0.0204	0.006	766	0.00487	0.41989
433.5	0.24634	0.02063	0.00609	766.5	0.00487	0.42168
433	0.2473	0.02089	0.00615	767	0.00484	0.42358
432.5	0.24838	0.02115	0.00626	767.5	0.00476	0.42567
432	0.2498	0.0213	0.00623	768	0.00473	0.42784
431.5	0.25142	0.0215	0.00615	768.5	0.00459	0.43008
431	0.25293	0.02164	0.00607	769	0.00449	0.43239
430.5	0.2543	0.02177	0.00595	769.5	0.00436	0.43474
430	0.25536	0.02196	0.00592	770	0.00424	0.43732
429.5	0.25626	0.02214	0.00609	770.5	0.00418	0.43987
429	0.25719	0.02243	0.00615	771	0.00414	0.44261
428.5	0.25822	0.02267	0.00623	771.5	0.00406	0.44548
428	0.25949	0.02304	0.00627	772	0.00404	0.44844
427.5	0.26096	0.02332	0.00609	772.5	0.004	0.45155
427	0.26254	0.02359	0.006	773	0.00395	0.45474
426.5	0.26407	0.02396	0.00594	773.5	0.00397	0.45808
426	0.26518	0.02417	0.00597	774	0.00391	0.46146
425.5	0.26614	0.02432	0.006	774.5	0.00386	0.46494
425	0.26707	0.02435	0.00607	775	0.00383	0.46855
424.5	0.26816	0.02448	0.00604	775.5	0.00378	0.47217
424	0.26965	0.02466	0.006	776	0.00377	0.47589
423.5	0.27138	0.02486	0.00604	776.5	0.00371	0.47977
423	0.27293	0.02507	0.00598	777	0.00369	0.48375
422.5	0.27438	0.02527	0.00607	777.5	0.00363	0.48782
422	0.2756	0.02539	0.00615	778	0.00359	0.49194
421.5	0.2766	0.0257	0.00612	778.5	0.0036	0.49612
421	0.27769	0.02597	0.00621	779	0.00351	0.50041
420.5	0.27896	0.02629	0.00618	779.5	0.00349	0.50471
420	0.28032	0.0267	0.00624	780	0.00336	0.50906
419.5	0.28191	0.02702	0.0063	780.5	0.00319	0.51358
419	0.28351	0.02736	0.00626	781	0.00311	0.51811
418.5	0.28513	0.02754	0.00629	781.5	0.00296	0.52274
418	0.2867	0.02765	0.0062	782	0.00287	0.52737
417.5	0.28796	0.02786	0.00616	782.5	0.00288	0.53197
417	0.28941	0.02817	0.0062	783	0.00285	0.53667
416.5	0.2908	0.02841	0.00616	783.5	0.00279	0.54141
416	0.29219	0.02873	0.0061	784	0.00279	0.54622
415.5	0.29361	0.02885	0.006	784.5	0.00272	0.55107
415	0.29488	0.02904	0.00594	785	0.00258	0.55597
414.5	0.29608	0.02934	0.00587	785.5	0.00252	0.56096
414	0.29745	0.02965	0.006	786	0.00243	0.56604
413.5	0.299	0.03006	0.00615	786.5	0.00227	0.57121
413	0.3007	0.03052	0.00624	787	0.0022	0.57632
412.5	0.30261	0.03094	0.00632	787.5	0.00208	0.58148
412	0.30446	0.0314	0.0062	788	0.00189	0.58656
411.5	0.3063	0.03186	0.0062	788.5	0.00182	0.59169
411	0.30779	0.03226	0.00607	789	0.00165	0.59682
410.5	0.30913	0.03271	0.00621	789.5	0.0016	0.60202
410	0.31042	0.0332	0.00633	790	0.00156	0.60744
409.5	0.31175	0.03371	0.00639	790.5	0.00151	0.61284
409	0.31355	0.0343	0.00656	791	0.00142	0.61824
408.5	0.31544	0.03493	0.00652	791.5	0.00128	0.62373
408	0.31729	0.03552	0.00636	792	0.00119	0.6291
407.5	0.31921	0.03613	0.00629	792.5	0.00107	0.63441
407	0.32079	0.03654	0.00612	793	0.00116	0.63991
406.5	0.32225	0.03714	0.00591	793.5	0.00117	0.6452
406	0.32382	0.0378	0.00595	794	0.00117	0.65063
405.5	0.32539	0.03848	0.00597	794.5	0.00117	0.65602
405	0.32695	0.03926	0.00603	795	0.00105	0.66132
404.5	0.32866	0.04004	0.00615	795.5	0.00093	0.6666
404	0.33034	0.0408	0.00613	796	0.00085	0.67194
403.5	0.33211	0.04164	0.0062	796.5	0.00076	0.67725
403	0.33421	0.04254	0.00615	797	0.00069	0.68257
402.5	0.33632	0.0434	0.00624	797.5	0.00064	0.68777
402	0.33839	0.04414	0.0063	798	0.00055	0.69275
401.5	0.34032	0.04491	0.0063	798.5	0.00041	0.69777
401	0.34198	0.04578	0.00638	799	0.00035	0.70267
400.5	0.34358	0.04636	0.00636	799.5	0.00026	0.70764
400	0.34517	0.04709	0.00641	800	0.00018	0.71568
399.5	0.34686	0.04778	0.00642	800.5	0.00093	0.7272
399	0.34862	0.04836	0.00636	801	0.00085	0.74211
398.5	0.35049	0.04915	0.00627	801.5	0.00076	0.75768
398	0.35272	0.04985	0.00633	802	0.00069	0.77002
397.5	0.3549	0.05055	0.00627	802.5	0.00064	0.77881
397	0.35727	0.05119	0.00638	803	0.00055	0.78392
396.5	0.35966	0.05182	0.00648	803.5	0.00069	0.78828
396	0.3618	0.05228	0.00636	804	0.00064	0.79254
395.5	0.36377	0.05266	0.00633	804.5	0.00055	0.79671
395	0.36555	0.05287	0.00629	805	0.00041	0.8008
394.5	0.3674	0.05301	0.00633	805.5	0.00035	0.80476
394	0.36908	0.05316	0.00629	806	0.00026	0.80856
393.5	0.37082	0.05322	0.00615	806.5	0.00018	0.81226
393	0.37292	0.05341	0.00616	807	0.00093	0.81581
392.5	0.37479	0.05339	0.00601	807.5	0.00085	0.81931
392	0.37697	0.05342	0.00618	808	0.00076	0.82272
391.5	0.3793	0.05331	0.00639	808.5	0.00069	0.82619
391	0.38165	0.05315	0.00635	809	0.00064	0.82971
390.5	0.38406	0.05315	0.00648	809.5	0.00093	0.83299
390	0.3864	0.05304	0.00641	810	0.00085	0.83624
389.5	0.38866	0.05307	0.00642	810.5	0.00076	0.83916
389	0.39073	0.05293	0.00661	811	0.00069	0.84196
388.5	0.39273	0.0528	0.00674	811.5	0.00064	0.84468
388	0.3947	0.05263	0.00688	812	0.00055	0.84729
387.5	0.39679	0.05241	0.00687	812.5	0.00069	0.84972
387	0.3989	0.05223	0.00674	813	0.00064	0.85202
386.5	0.40132	0.052	0.00648	813.5	0.00055	0.85429
386	0.40381	0.05171	0.00638	814	0.00041	0.85641
385.5	0.40642	0.05136	0.00642	814.5	0.00035	0.85852
385	0.40926	0.05121	0.00653	815	0.00026	0.86055
384.5	0.41176	0.05084	0.00656	815.5	0.00018	0.86235
384	0.4142	0.05066	0.00664	816	0.00018	0.8642
383.5	0.41655	0.05038	0.00648	816.5	0.00093	0.866
383	0.41843	0.05003	0.00636	817	0.00085	0.86763
382.5	0.42056	0.04982	0.00642	817.5	0.00076	0.86925
382	0.42291	0.04956	0.0063	818	0.00069	0.87076
381.5	0.42519	0.04955	0.00656	818.5	0.00064	0.87212
381	0.42796	0.04936	0.00671	819	0.00093	0.87347
380.5	0.43083	0.04919	0.0069	819.5	0.00069	0.87463
380	0.43362	0.0488	0.00703	820	0.00064	0.87563
379.5	0.43663	0.04848	0.00696	820.5	0.00055	0.8765
379	0.43947	0.04805	0.00696	821	0.00041	0.87712
378.5	0.44223	0.04773	0.0069	821.5	0.00035	0.87784
378	0.44507	0.04747	0.00677	822	0.00026	0.87839
377.5	0.44763	0.04704	0.00667	822.5	0.00018	0.87885
377	0.44992	0.04689	0.00668	823	0.00018	0.87932
376.5	0.45224	0.04677	0.00668	823.5	0.00093	0.87953
376	0.45451	0.04668	0.00677	824	0.00085	0.87971
375.5	0.45734	0.04646	0.00684	824.5	0.00076	0.87988
375	0.46075	0.04626	0.00677	825	0.00069	0.87988
374.5	0.46417	0.04576	0.00674	825.5	0.00076	0.87984
374	0.46761	0.04527	0.00681	826	0.00069	0.87961
373.5	0.4707	0.0448	0.00685	826.5	0.00064	0.87906
373	0.47334	0.04411	0.00677	827	0.00093	0.87857
372.5	0.47591	0.04353	0.00688	827.5	0.00069	0.87804
372	0.47835	0.04298	0.00682	828	0.00064	0.8774
371.5	0.48091	0.04248	0.00696	828.5	0.00055	0.87682
371	0.48389	0.04214	0.007	829	0.00041	0.87598
370.5	0.48706	0.04195	0.0069	829.5	0.00035	0.875
370	0.49068	0.04158	0.00687	830	0.00026	0.87405
369.5	0.49452	0.04128	0.00668	830.5	0.00035	0.87279
369	0.49828	0.04073	0.00665	831	0.00026	0.87161
368.5	0.50175	0.04018	0.00659	831.5	0.00018	0.87015
368	0.50499	0.03958	0.00673	832	0.00018	0.86864
367.5	0.50801	0.03909	0.00693	832.5	0.00093	0.86722
367	0.51096	0.03873	0.00716	833	0.00085	0.86549
366.5	0.51389	0.03806	0.0072	833.5	0.00076	0.86392
366	0.51694	0.03757	0.00713	834	0.00069	0.8622
365.5	0.5204	0.03702	0.00697	834.5	0.00076	0.86046
365	0.52402	0.03648	0.00674	835	0.00069	0.85867
364.5	0.52795	0.03622	0.00679	835.5	0.00064	0.85672
364	0.53191	0.03581	0.00702	836	0.00093	0.85455
363.5	0.53558	0.03539	0.00717	836.5	0.00069	0.85217
363	0.53937	0.03487	0.00731	837	0.00064	0.84961
362.5	0.54301	0.03429	0.00751	837.5	0.00035	0.84686
362	0.54691	0.03381	0.0074	838	0.00026	0.84402
361.5	0.55045	0.03334	0.00742	838.5	0.00018	0.84103
361	0.55405	0.0329	0.00749	839	0.00018	0.83783
360.5	0.55777	0.03252	0.00737	839.5	0.00093	0.83459
360	0.5609	0.03201	0.00732	840	0.00085	0.83127
359.5	0.56442	0.03152	0.00723	840.5	0.00076	0.82782
359	0.56807	0.03098	0.00705	841	0.00069	0.82439
358.5	0.57188	0.03044	0.00705	841.5	0.00076	0.82076
358	0.57602	0.02992	0.00714	842	0.00069	0.81709
357.5	0.58041	0.0293	0.00716	842.5	0.00076	0.81334
357	0.58441	0.02867	0.00723	843	0.00069	0.80928
356.5	0.58846	0.02791	0.00716	843.5	0.00064	0.80513
356	0.59244	0.02734	0.0071	844	0.00093	0.80072
355.5	0.59595	0.02676	0.00722	844.5	0.00069	0.79613
355	0.59996	0.02654	0.00728	845	0.00064	0.79161
354.5	0.60419	0.02612	0.00748	845.5	0.00035	0.78683
354	0.60866	0.02567	0.00763	846	0.00026	0.78188
353.5	0.61371	0.02548	0.00766	846.5	0.00018	0.77682
353	0.61821	0.02501	0.00772	847	0.00018	0.77139
352.5	0.62238	0.02467	0.00758	847.5	0.00093	0.76575
352	0.62672	0.02444	0.00739	848	0.00085	0.7599
351.5	0.63078	0.02414	0.00726	848.5	0.00076	0.75392
351	0.63501	0.0238	0.00717	849	0.00076	0.74757
350.5	0.63922	0.02365	0.0072	849.5	0.00069	0.74123
350	0.64328	0.02339	0.00725	850	0.00076	0.73447
349.5	0.64774	0.02284	0.00732	850.5	0.00069	0.72751
349	0.65216	0.02246	0.00745	851	0.00076	0.72038
348.5	0.65706	0.02188	0.00754	851.5	0.00069	0.71303
348	0.66232	0.02145	0.00766	852	0.00064	0.70555
347.5	0.66699	0.02145	0.00764	852.5	0.00093	0.69778
347	0.67223	0.02144	0.00757	853	0.00069	0.68985
346.5	0.67758	0.02161	0.0074	853.5	0.00064	0.68178
346	0.68245	0.02145	0.00719	854	0.00035	0.67357
345.5	0.68781	0.02124	0.00719	854.5	0.00026	0.6651
345	0.69249	0.02087	0.00699	855	0.00018	0.65675
344.5	0.69708	0.02068	0.00706	855.5	0.00018	0.64813
344	0.70164	0.02055	0.00725	856	0.00093	0.63943
343.5	0.70627	0.02048	0.00711	856.5	0.00085	0.63074
343	0.71135	0.02045	0.00714	857	0.00076	0.62175
342.5	0.71671	0.02045	0.00716	857.5	0.00076	0.61276
342	0.72275	0.02052	0.00706	858	0.00069	0.60353
341.5	0.72885	0.02055	0.00713	858.5	0.00076	0.59383
341	0.73529	0.02078	0.00751	859	0.00069	0.58414
340.5	0.7412	0.02039	0.00757	859.5	0.00076	0.5743
340	0.74707	0.02034	0.00769	860	0.00069	0.56422
339.5	0.75266	0.02029	0.00812	860.5	0.00064	0.55458
339	0.75818	0.02036	0.00813	861	0.00093	0.54489
338.5	0.76414	0.02075	0.00809	861.5	0.00069	0.53484
338	0.76939	0.02106	0.00809	862	0.00064	0.52487
337.5	0.77505	0.02124	0.00783	862.5	0.00064	0.51485
337	0.78093	0.02138	0.00743	863	0.00093	0.50441
336.5	0.78693	0.02168	0.00725	863.5	0.00069	0.49414
336	0.79398	0.02199	0.00731	864	0.00064	0.48409
335.5	0.80122	0.02255	0.00737	864.5	0.00035	0.47365
335	0.80815	0.02296	0.00786	865	0.00026	0.46347
334.5	0.81413	0.02362	0.00845	865.5	0.00018	0.45303
334	0.82008	0.02388	0.00833	866	0.00018	0.44212
333.5	0.82579	0.02425	0.00838	866.5	0.00093	0.43117
333	0.83165	0.0248	0.00821	867	0.00085	0.42055
332.5	0.8391	0.02524	0.00775	867.5	0.00076	0.4102
332	0.84587	0.02614	0.00771	868	0.00076	0.40033
331.5	0.85339	0.02676	0.0076	868.5	0.00069	0.39087
331	0.86084	0.02744	0.00763	869	0.00076	0.38109
330.5	0.86798	0.02811	0.00792	869.5	0.00069	0.37152
330	0.87579	0.02882	0.00809	870	0.00076	0.36212
329.5	0.88225	0.0295	0.00793	870.5	0.00069	0.35262
329	0.88925	0.03018	0.00775	871	0.00064	0.34328
328.5	0.89566	0.03098	0.00745	871.5	0.00093	0.33424
328	0.90271	0.0314	0.00739	872	0.00069	0.32533
327.5	0.91096	0.03218	0.00722	872.5	0.00064	0.31651
327	0.91956	0.03273	0.00734	873	0.00064	0.30798
326.5	0.9285	0.03328	0.00743	873.5	0.00093	0.29927
326	0.93677	0.03398	0.0076	874	0.00069	0.29031
325.5	0.94473	0.0345	0.00795	874.5	0.00064	0.2814
325	0.95215	0.03508	0.00809	875	0.00035	0.27226
324.5	0.95947	0.03537	0.00835	875.5	0.00026	0.26346
324	0.96681	0.03563	0.00836	876	0.00018	0.2547
323.5	0.97528	0.03577	0.00876	876.5	0.00018	0.24617
323	0.98378	0.03583	0.00883	877	0.00093	0.23849
322.5	0.99258	0.03575	0.00882	877.5	0.00085	0.23059
322	1.00223	0.03569	0.00864	878	0.00076	0.22272
321.5	1.01048	0.03548	0.00816	878.5	0.00076	0.21545
321	1.019	0.03526	0.00815	879	0.00069	0.20735
320.5	1.02742	0.03523	0.0078	879.5	0.00069	0.19933
320	1.036	0.03563	0.00818	880	0.00064	0.19209
319.5	1.04492	0.03593	0.00841	880.5	0.00093	0.18503
319	1.05437	0.03618	0.00815	881	0.00069	0.17888
318.5	1.06413	0.03616	0.00827	881.5	0.00064	0.17284
318	1.07423	0.03549	0.00786	882	0.00064	0.16666
317.5	1.0851	0.03484	0.00777	882.5	0.00093	0.16
317	1.09517	0.03427	0.00789	883	0.00069	0.15334
316.5	1.10513	0.03418	0.00819	883.5	0.00064	0.14687
316	1.11372	0.03395	0.00856	884	0.00035	0.14066
315.5	1.12239	0.03407	0.00887	884.5	0.00026	0.13428
315	1.13202	0.03432	0.00896	885	0.00018	0.12737
314.5	1.14214	0.03436	0.00867	885.5	0.00018	0.12097
314	1.15372	0.03481	0.00865	886	0.00093	0.11452
313.5	1.16454	0.03473	0.00841	886.5	0.00085	0.10854
313	1.17438	0.03445	0.00877	887	0.00076	0.10416
312.5	1.18486	0.0341	0.00925	887.5	0.00093	0.0999
312	1.19464	0.03418	0.00937	888	0.00085	0.09544
311.5	1.2058	0.03424	0.00928	888.5	0.00076	0.09073
311	1.21861	0.03445	0.00902	889	0.00076	0.08496
310.5	1.23038	0.03476	0.00861	889.5	0.00069	0.07899
310	1.24242	0.03482	0.00807	890	0.00076	0.07385
309.5	1.25482	0.035	0.00806	890.5	0.00069	0.06931
309	1.26651	0.03543	0.00772	891	0.00076	0.06566
308.5	1.27852	0.0359	0.00789	891.5	0.00069	0.06155
308	1.29066	0.03578	0.00822	892	0.00064	0.05714
307.5	1.30196	0.03604	0.00839	892.5	0.00093	0.05286
307	1.31387	0.03571	0.00856	893	0.00069	0.04871
306.5	1.32719	0.03613	0.00859	893.5	0.00064	0.04582
306	1.33896	0.03694	0.00867	894	0.00064	0.0433
305.5	1.35107	0.0374	0.00859	894.5	0.00093	0.04063
305	1.36354	0.0383	0.00876	895	0.00085	0.03656
304.5	1.37581	0.03839	0.00879	895.5	0.00076	0.03197
304	1.39082	0.0386	0.00865	896	0.00076	0.0269
303.5	1.40518	0.03908	0.00887	896.5	0.00069	0.02235
303	1.41774	0.03644	0.01038	897	0.00076	0.0186
302.5	1.43456	0.03368	0.0118	897.5	0.00069	0.0155
302	1.45062	0.03067	0.01321	898	0.00076	0.01295
301.5	1.46753	0.02769	0.01448	898.5	0.00069	0.01051
301	1.4864	0.02798	0.01451	899	0.00064	0.00833
300.5	1.50113	0.02838	0.01439	899.5	0.00093	0.00548
300	1.51599	0.02904	0.01433	900	0.00069	0.00323
					--
					--

## Sheet: Figure 2g
Figure 2g	Transmittance (%)
Wavenumbers (cm-1)	ZIF-8	ICG	L-Arg	HA	HIL@Z
399.199	32.8242	59.4544	64.31	49.3881	66.3045
401.127	33.172	59.2394	64.02	48.9579	66.7524
403.056	33.4445	59.2013	64.15	48.8232	67.295
404.984	32.6689	59.3366	64.41	48.7903	67.1665
406.913	30.4846	59.3149	64.49	48.6824	66.4893
408.841	26.2505	59.104	64.23	48.3713	65.093
410.77	20.5424	59.0493	64.08	48.2585	63.509
412.698	14.2674	58.9679	63.98	48.2267	61.6309
414.627	9.41674	58.8359	63.95	48.2413	59.5647
416.555	6.82418	58.7817	63.6	48.157	57.6542
418.484	5.40639	58.8124	63.11	48.137	55.2537
420.412	4.42742	58.8012	63.05	48.0204	53.3117
422.341	4.8688	58.8208	63.2	47.9383	53.6708
424.269	6.3528	58.785	63.11	47.6525	55.6439
426.198	9.01494	58.6423	63.14	47.3495	58.4389
428.126	12.5984	58.4896	63.13	47.1496	60.9029
430.055	17.108	58.3115	63.19	47.0369	62.7874
431.983	22.399	58.1153	62.89	46.9016	63.9589
433.912	27.1004	57.9297	62.56	46.8488	64.9485
435.84	31.2551	57.8708	62.33	46.6424	65.7687
437.769	34.4769	57.9237	62.32	46.339	66.1901
439.697	36.6504	58.0097	62.14	46.0627	66.4519
441.626	38.1086	58.0588	62	45.8475	66.5057
443.554	39.2522	57.9851	61.87	45.6772	66.3855
445.483	39.9602	57.9563	61.84	45.5525	66.3183
447.411	40.5198	57.9392	61.69	45.4821	66.3963
449.34	40.9252	57.9009	61.58	45.411	66.5926
451.268	41.2972	57.939	61.33	45.4219	66.7123
453.197	41.478	57.9538	61.04	45.4455	66.5024
455.125	41.681	57.786	60.77	45.2579	66.4827
457.054	41.856	57.7742	60.8	45.2937	66.4875
458.982	41.9619	57.7229	60.69	45.316	66.2894
460.911	42.0779	57.7081	60.56	45.327	66.2251
462.839	42.1821	57.6731	60.37	45.2459	66.2019
464.768	42.2828	57.6301	60.19	45.2105	66.2538
466.696	42.3997	57.5675	59.86	45.1935	66.2599
468.625	42.4905	57.5652	59.63	45.183	66.177
470.553	42.6628	57.5504	59.39	45.1522	66.0781
472.482	42.7338	57.5526	59.04	45.163	66.0556
474.41	42.7667	57.5511	58.61	45.0313	65.973
476.339	42.8615	57.5769	58.2	44.8737	65.9738
478.267	42.9824	57.5732	57.57	44.7924	66.0371
480.196	43.0585	57.5513	56.77	44.7406	66.0385
482.124	43.1467	57.5537	55.8	44.5707	65.9106
484.053	43.2028	57.5472	55.1	44.416	65.8302
485.981	43.2154	57.5325	54.66	44.2986	65.8256
487.91	43.2312	57.5443	54.31	44.1769	65.8429
489.838	43.2731	57.5041	53.76	44.0187	65.828
491.767	43.2868	57.4912	53.24	43.9116	65.6721
493.695	43.2545	57.4955	53.05	43.7751	65.5178
495.624	43.1821	57.5015	53.59	43.6863	65.4169
497.552	43.1306	57.4294	54.58	43.572	65.3371
499.481	43.0987	57.335	55.67	43.4499	65.3594
501.409	43.0297	57.265	56.45	43.3173	65.3498
503.338	42.8415	57.1189	56.97	43.2019	65.1393
505.266	42.7797	56.9408	57.2	43.0772	64.9515
507.195	42.6683	56.8092	57.34	42.9431	64.8903
509.123	42.5047	56.697	57.34	42.7672	64.9388
511.052	42.3634	56.65	57.31	42.654	64.9533
512.98	42.2497	56.6445	57.2	42.5704	64.8627
514.909	42.1709	56.6105	57.06	42.5114	64.7198
516.837	42.075	56.4776	56.86	42.4065	64.54
518.766	41.9095	56.2593	56.67	42.2605	64.4992
520.694	41.7645	56.0339	56.4	42.1025	64.5925
522.623	41.6815	55.955	56.15	42.0313	64.6449
524.551	41.6551	55.9909	55.87	41.9552	64.5923
526.48	41.5465	56.0883	55.59	41.8032	64.4612
528.408	41.4591	56.1836	55.28	41.6611	64.3855
530.337	41.4254	56.2551	54.98	41.5602	64.4709
532.265	41.3873	56.3192	54.6	41.4471	64.606
534.194	41.3561	56.4049	54.17	41.3597	64.6719
536.122	41.3505	56.4633	53.6	41.2505	64.5549
538.051	41.3578	56.5098	52.97	41.1247	64.3971
539.979	41.3659	56.5737	52.15	40.9762	64.3504
541.908	41.3741	56.6311	51.1	40.8546	64.4419
543.836	41.4214	56.6584	49.63	40.7182	64.5121
545.765	41.4972	56.6978	47.64	40.6277	64.4754
547.693	41.5372	56.7202	45.17	40.5533	64.303
549.622	41.5663	56.7181	43.09	40.4349	64.1548
551.55	41.635	56.7192	42.84	40.2723	64.1298
553.479	41.7221	56.7433	44.73	40.1202	64.1925
555.407	41.8015	56.7592	47.17	39.9322	64.1687
557.336	41.9006	56.7538	49.01	39.7282	64.0237
559.264	41.9969	56.7354	49.92	39.5283	63.8582
561.193	42.1092	56.6611	50.22	39.4044	63.7802
563.121	42.2426	56.5211	50.26	39.3477	63.7839
565.05	42.3398	56.3916	50.16	39.3765	63.8468
566.978	42.4375	56.3377	49.83	39.4461	63.9075
568.907	42.5297	56.4209	49.4	39.5303	63.9002
570.835	42.6183	56.5422	48.96	39.5592	63.8094
572.764	42.6979	56.579	48.65	39.5862	63.765
574.692	42.781	56.5584	48.35	39.624	63.8098
576.621	42.8147	56.5042	47.9	39.671	63.8787
578.549	42.8856	56.4026	47.22	39.6908	63.8946
580.478	42.9701	56.2806	46.46	39.7007	63.8454
582.406	43.0272	56.14	45.69	39.6673	63.7753
584.335	43.0625	55.9898	44.99	39.6215	63.7677
586.263	43.0855	55.8487	44.27	39.5449	63.8048
588.192	43.1219	55.7456	43.53	39.4745	63.8385
590.12	43.1738	55.7456	42.73	39.3698	63.8103
592.049	43.2146	55.9105	41.9	39.2375	63.7441
593.977	43.2387	56.11	41.04	39.08	63.6736
595.906	43.254	56.216	40.18	38.934	63.6379
597.834	43.279	56.2174	39.21	38.7472	63.5916
599.763	43.2923	56.1719	38.18	38.5672	63.53
601.691	43.2909	56.1079	37.03	38.3614	63.4227
603.62	43.3176	56.0598	35.89	38.1666	63.332
605.548	43.3409	56.0426	34.73	37.9685	63.2456
607.477	43.3617	56.0446	33.74	37.8127	63.1992
609.405	43.385	56.0633	33.16	37.6805	63.1613
611.334	43.4111	56.1501	33.41	37.6046	63.1403
613.262	43.452	56.3061	34.55	37.5874	63.1568
615.191	43.4952	56.4738	36.29	37.6714	63.281
617.119	43.5069	56.6534	38.05	37.7998	63.4042
619.048	43.5207	56.8264	39.48	37.9762	63.5031
620.976	43.5476	56.9335	40.48	38.1993	63.5923
622.905	43.5583	57.0308	41.24	38.5127	63.7307
624.833	43.5285	57.148	41.81	38.8598	63.9025
626.762	43.3893	57.2329	42.26	39.2503	64.1096
628.69	43.1993	57.306	42.57	39.6317	64.2905
630.619	43.0599	57.3557	42.78	40.0566	64.4238
632.547	43.0488	57.3595	42.85	40.4843	64.5157
634.476	43.1176	57.34	42.81	40.9126	64.6249
636.404	43.1343	57.3477	42.67	41.2933	64.7885
638.333	42.9537	57.3518	42.51	41.6803	64.9681
640.261	42.4292	57.3359	42.26	42.0262	65.0286
642.19	41.6786	57.319	41.94	42.3305	64.9973
644.118	41.1885	57.3447	41.58	42.5857	64.9858
646.047	41.1894	57.34	41.23	42.8173	65.0981
647.975	41.5262	57.3546	40.85	43.0067	65.2866
649.904	41.8786	57.3801	40.46	43.1786	65.4415
651.832	42.0862	57.3713	40.06	43.3112	65.4822
653.761	42.1196	57.2653	39.74	43.4226	65.4572
655.689	42.0203	57.0583	39.49	43.4985	65.4449
657.618	41.7806	56.5898	39.42	43.5941	65.448
659.546	41.4523	55.7904	39.48	43.6604	65.4335
661.475	40.9918	54.4582	39.62	43.7197	65.2995
663.403	40.3574	52.7402	39.74	43.7666	64.9908
665.332	39.7341	51.5495	39.84	43.858	64.7753
667.26	38.5973	51.9489	39.86	44.01	64.7787
669.188	35.2881	55.3092	39.85	43.998	64.7504
671.117	32.7935	56.75	39.79	43.9607	64.711
673.045	29.3447	57.6131	39.65	43.9986	64.4545
674.974	25.466	58.0841	39.37	44.0417	64.0036
676.903	22.2562	58.2477	39.06	44.1078	63.5896
678.831	20.0846	58.1581	38.66	44.1739	63.2618
680.76	18.2586	58.0527	38.23	44.2672	62.8213
682.688	16.8794	57.9846	37.76	44.3638	62.1106
684.616	15.8591	58.0792	37.25	44.4454	61.4536
686.545	15.1786	58.2469	36.69	44.4912	61.2989
688.473	13.3755	58.4426	36.12	44.5451	60.8655
690.402	10.7814	58.5734	35.51	44.5708	59.7679
692.331	9.73373	58.6849	34.9	44.5654	59.0117
694.259	12.1512	58.7373	34.27	44.5308	59.7833
696.188	17.4585	58.8255	33.66	44.505	61.8017
698.116	24.1221	58.9172	33.07	44.4569	63.7107
700.044	30.2722	59.0114	32.55	44.4443	64.9661
701.973	35.0396	59.067	32.11	44.444	65.7631
703.902	38.2607	59.1294	31.77	44.4662	66.2599
705.83	40.2416	59.1304	31.55	44.5066	66.5071
707.759	41.3345	59.0689	31.5	44.5804	66.6023
709.687	41.8411	58.9172	31.63	44.6552	66.6408
711.615	41.997	58.6708	31.94	44.7467	66.6799
713.544	41.9203	58.2741	32.49	44.8742	66.7154
715.472	41.6752	57.7628	33.3	45.0299	66.7107
717.401	41.2686	57.1844	34.31	45.1807	66.6213
719.33	40.6823	56.7379	35.55	45.3614	66.5173
721.258	39.8501	56.5617	37.02	45.5077	66.4361
723.187	38.8033	56.7096	38.56	45.6211	66.4285
725.115	37.4177	57.0958	40.13	45.7351	66.4251
727.043	35.5864	57.5963	41.71	45.8617	66.3638
728.972	33.239	58.0712	43.15	45.9535	66.1905
730.9	30.3353	58.4922	44.42	46.034	65.9209
732.829	26.9113	58.8061	45.45	46.1211	65.5567
734.757	23.0586	59.0253	46.25	46.2092	65.0696
736.686	18.9976	59.1343	46.66	46.2458	64.3608
738.614	14.9905	59.1402	46.65	46.287	63.4164
740.543	11.3381	59.0384	46.12	46.3281	62.2384
742.471	8.2853	58.8881	45.13	46.361	60.9133
744.4	6.00675	58.7576	43.83	46.3816	59.5735
746.328	4.44667	58.7061	42.54	46.4388	58.3165
748.257	3.52183	58.7203	41.39	46.4994	57.2746
750.185	3.00876	58.8187	40.37	46.5936	56.5254
752.114	2.81913	58.9693	39.32	46.7363	56.0544
754.042	2.82897	59.1574	38.2	46.9382	55.8098
755.971	3.02254	59.3449	36.97	47.1855	55.6132
757.899	3.33391	59.5171	35.7	47.5074	55.2086
759.828	3.90006	59.6506	34.46	47.8452	55.2538
761.756	4.81167	59.7955	33.34	48.2128	56.5576
763.685	6.09454	59.9139	32.38	48.5893	58.4546
765.613	7.68447	59.995	31.67	48.9615	60.1767
767.542	9.66555	60.0438	31.19	49.2831	61.6617
769.47	12.051	60.0769	30.93	49.5926	62.9838
771.399	14.8474	60.0374	30.84	49.8663	64.1466
773.327	17.9582	59.9875	30.91	50.1159	65.146
775.256	21.2643	59.9563	31.06	50.3257	65.9982
777.184	24.5752	59.8956	31.32	50.5352	66.7461
779.113	27.7263	59.7527	31.63	50.6802	67.3804
781.041	30.5597	59.5459	31.99	50.7856	67.8949
782.97	33.002	59.1892	32.35	50.8208	68.2473
784.898	35.0263	58.7952	32.68	50.7976	68.4597
786.827	36.6379	58.6716	32.89	50.6843	68.6252
788.755	37.906	58.8867	32.93	50.557	68.8207
790.684	38.8937	59.1458	32.82	50.4668	69.0184
792.612	39.6559	59.2858	32.75	50.483	69.1847
794.541	40.2355	59.2733	33.06	50.5979	69.2721
796.469	40.6745	59.135	33.96	50.8188	69.3267
798.398	41.0024	58.8945	35.1	51.0662	69.3638
800.326	41.2647	58.5925	36.03	51.3375	69.4298
802.255	41.4603	58.2127	36.47	51.6045	69.5163
804.183	41.6129	57.863	36.6	51.8741	69.6121
806.112	41.7172	57.6143	36.54	52.1291	69.6892
808.04	41.7965	57.4517	36.46	52.4279	69.7865
809.969	41.8624	57.3629	36.4	52.7535	69.9161
811.897	41.9071	57.3538	36.42	53.113	70.1174
813.826	41.9096	57.3629	36.46	53.4641	70.3181
815.754	41.8877	57.41	36.54	53.8308	70.4467
817.683	41.8255	57.5065	36.6	54.1511	70.4969
819.611	41.7275	57.6375	36.7	54.4483	70.5648
821.54	41.5663	57.7837	36.79	54.7157	70.68
823.468	41.3423	57.9383	36.94	54.9994	70.8188
825.397	41.0441	58.0365	37.11	55.2463	70.8905
827.325	40.6604	58.0631	37.38	55.4928	70.8785
829.254	40.1893	57.9782	37.73	55.7113	70.8127
831.182	39.6637	57.7883	38.21	55.929	70.7943
833.111	39.0728	57.4904	38.77	56.1203	70.8259
835.039	38.4164	57.2204	39.43	56.3328	70.8732
836.968	37.7741	57.2357	40.05	56.5254	70.8916
838.896	37.1357	57.6654	40.53	56.7342	70.9177
840.825	36.4263	58.2097	40.59	56.9271	70.9631
842.753	35.8258	58.5513	40.04	57.1312	71.0833
844.682	35.4816	58.6394	38.91	57.31	71.2373
846.61	35.3351	58.5897	38.12	57.4904	71.3635
848.539	35.2825	58.4446	38.65	57.6464	71.4006
850.467	35.3057	58.2396	40.5	57.8185	71.3951
852.396	35.3995	57.9882	42.74	57.9518	71.4013
854.324	35.5817	57.685	44.84	58.0779	71.4663
856.253	35.8347	57.3362	46.6	58.1762	71.5468
858.181	36.1382	57.0157	48.11	58.289	71.5993
860.11	36.4505	56.7615	49.36	58.3798	71.5708
862.038	36.733	56.571	50.44	58.4925	71.5242
863.967	36.9812	56.3964	51.31	58.5825	71.5024
865.895	37.2027	56.2208	52.05	58.6932	71.5439
867.824	37.3781	56.0002	52.61	58.7828	71.5746
869.752	37.5165	55.7111	53.07	58.8785	71.5642
871.681	37.6064	55.3454	53.41	58.9276	71.4888
873.609	37.6665	54.9265	53.66	58.926	71.3918
875.538	37.6868	54.4425	53.76	58.8496	71.3146
877.466	37.6849	53.8831	53.76	58.739	71.2748
879.395	37.6615	53.2282	53.56	58.5388	71.2028
881.323	37.6094	52.5009	53.51	58.2965	71.0746
883.252	37.5735	51.7681	54.02	57.9819	70.8993
885.18	37.608	51.0499	55.08	57.6262	70.7423
887.109	37.638	50.3014	56.08	57.2339	70.5932
889.037	37.6274	49.5088	56.88	56.9072	70.4586
890.966	37.5803	48.8029	57.42	56.6451	70.3124
892.894	37.5075	48.4558	57.84	56.4917	70.1902
894.823	37.4206	48.6826	58.14	56.4479	70.1291
896.751	37.3407	49.4433	58.39	56.5568	70.1879
898.68	37.2624	50.4541	58.54	56.7501	70.3264
900.608	37.1972	51.3304	58.7	57.0287	70.4998
902.537	37.1413	51.7939	58.77	57.3436	70.6356
904.465	37.1298	51.8459	58.78	57.671	70.7674
906.394	37.1489	51.7216	58.65	57.9351	70.8764
908.322	37.1985	51.554	58.43	58.1446	70.9716
910.251	37.2903	51.2653	58.02	58.2518	71.0125
912.179	37.4519	50.7398	57.52	58.283	70.9724
914.108	37.6966	49.9359	57.03	58.2155	70.8439
916.036	38.0497	48.964	56.77	58.0898	70.6712
917.965	38.5242	47.9907	56.79	57.8897	70.4516
919.893	39.1121	47.1542	57.03	57.6927	70.2378
921.822	39.7226	46.5095	57.17	57.4565	70.0139
923.75	40.2624	46.0695	57.23	57.1687	69.7943
925.679	40.6827	45.8683	57.41	56.7977	69.6033
927.607	41.0114	45.9073	57.97	56.3722	69.4943
929.536	41.3182	46.1966	58.66	55.8409	69.4742
931.464	41.7584	46.7309	59.23	55.2331	69.5401
933.393	42.3048	47.4927	59.55	54.5425	69.6242
935.321	42.6334	48.4125	59.71	53.7924	69.674
937.25	42.4625	49.4222	59.68	52.9669	69.6447
939.178	41.8498	50.4469	59.59	52.1597	69.5611
941.107	40.7933	51.4252	59.37	51.4016	69.4057
943.035	38.9877	52.3619	59.08	50.8013	69.1591
944.964	36.1026	53.2782	58.69	50.4447	68.7741
946.892	32.5203	54.1897	58.23	50.4364	68.3058
948.821	29.6613	55.073	57.66	50.7561	67.9072
950.749	28.9795	55.8595	57.01	51.3694	67.751
952.678	30.5633	56.4613	56.24	52.1166	67.9593
954.606	33.0798	56.8617	55.38	52.8244	68.5904
956.535	34.8681	57.0846	54.4	53.3075	69.2333
958.463	35.5149	57.1927	53.32	53.5315	69.5595
960.392	35.6821	57.221	52.05	53.4795	69.6447
962.32	35.6309	57.2477	50.65	53.2248	69.6125
964.249	35.2635	57.3291	49.04	52.7933	69.4858
966.177	34.6295	57.4427	47.3	52.2536	69.2778
968.106	33.7867	57.5079	45.46	51.605	68.9771
970.034	32.7561	57.4997	43.71	50.8822	68.606
971.963	31.5161	57.4199	42.18	50.0717	68.1673
973.891	30.0142	57.2681	41.03	49.1959	67.6509
975.82	28.1907	57.0485	40.3	48.2333	67.0219
977.748	25.9929	56.7802	40.02	47.2163	66.2628
979.677	23.4063	56.4344	40.05	46.1444	65.3227
981.605	20.4566	56.002	40.34	45.0553	64.2035
983.534	17.2072	55.4674	40.75	43.9604	62.8819
985.462	13.7774	54.8257	41.32	42.9043	61.3371
987.391	10.4431	54.065	42.07	41.9102	59.5928
989.319	7.58701	53.1872	43.12	41.0245	57.7705
991.248	5.54977	52.1938	44.38	40.2488	56.1073
993.176	4.45781	51.0956	45.83	39.5834	54.9353
995.105	4.30321	49.9246	47.35	38.9883	54.5277
997.033	5.05879	48.7539	48.94	38.4262	54.9423
998.962	6.7712	47.6542	50.39	37.8418	55.9483
1000.89	9.33119	46.7203	51.64	37.2088	57.1379
1002.82	12.3586	46.0478	52.61	36.4984	58.1393
1004.75	15.2546	45.6645	53.38	35.7075	58.7683
1006.68	17.5503	45.5395	53.93	34.8167	58.9963
1008.6	19.1187	45.6215	54.42	33.8264	58.8995
1010.53	20.2148	45.9726	54.9	32.7355	58.6009
1012.46	21.2089	46.7257	55.46	31.5612	58.2178
1014.39	22.3426	47.9511	56.06	30.337	57.7898
1016.32	23.6074	49.4645	56.75	29.1116	57.3076
1018.25	24.8525	50.8981	57.42	27.9407	56.7749
1020.17	25.99	51.9502	58.04	26.8667	56.2331
1022.1	27.0883	52.5432	58.48	25.886	55.7291
1024.03	28.2833	52.7935	58.72	24.9885	55.2978
1025.96	29.6387	52.8189	58.7	24.1718	54.9232
1027.89	31.0438	52.6582	58.51	23.4164	54.5645
1029.82	32.2646	52.3115	58.15	22.7304	54.1773
1031.75	33.1189	51.7913	57.58	22.1247	53.7465
1033.67	33.5968	51.0882	56.75	21.6063	53.2741
1035.6	33.877	50.232	56.39	21.176	52.8031
1037.53	34.1941	49.3054	57.27	20.8553	52.3992
1039.46	34.6745	48.4322	59.07	20.6174	52.0997
1041.39	35.32	47.7296	60.57	20.4576	51.9091
1043.32	36.0872	47.2577	61.42	20.3809	51.8185
1045.24	36.8908	47.014	61.74	20.399	51.8246
1047.17	37.6744	46.9049	61.8	20.5085	51.9168
1049.1	38.3773	46.8203	61.65	20.7259	52.0695
1051.03	38.9753	46.6848	61.45	21.0358	52.266
1052.96	39.4602	46.4887	61.22	21.4279	52.4939
1054.89	39.8387	46.258	60.97	21.8535	52.7303
1056.82	40.1206	46.0285	60.52	22.2762	52.9694
1058.74	40.3272	45.81	60.01	22.6545	53.1925
1060.67	40.4767	45.6237	59.48	22.9718	53.3778
1062.6	40.6057	45.4439	59.05	23.2176	53.4994
1064.53	40.7087	45.2391	58.62	23.3893	53.5398
1066.46	40.791	44.9568	58.32	23.4707	53.4946
1068.39	40.857	44.5688	58.06	23.4539	53.3674
1070.32	40.9253	44.0343	57.73	23.3358	53.1401
1072.24	40.9819	43.3507	57.24	23.134	52.8314
1074.17	41.0155	42.5299	56.86	22.8854	52.4715
1076.1	41.0004	41.6093	56.66	22.6519	52.1019
1078.03	40.9201	40.6135	56.71	22.484	51.7812
1079.96	40.739	39.6222	56.81	22.459	51.5646
1081.89	40.4445	38.6976	56.87	22.614	51.4705
1083.82	40.0128	37.9219	56.76	22.9704	51.5022
1085.74	39.4736	37.3211	56.54	23.5195	51.6531
1087.67	38.8695	36.9295	56.15	24.2081	51.9012
1089.6	38.2408	36.721	55.68	24.9507	52.2507
1091.53	37.5866	36.6865	55.07	25.6927	52.7009
1093.46	36.8845	36.7703	54.39	26.3755	53.226
1095.39	36.0996	36.9444	53.57	26.9963	53.7891
1097.32	35.2332	37.1512	52.71	27.5819	54.3431
1099.24	34.2615	37.3806	51.75	28.1514	54.834
1101.17	33.177	37.5605	50.82	28.7129	55.27
1103.1	32.015	37.696	49.89	29.2804	55.6763
1105.03	30.8381	37.8005	49.06	29.8653	56.08
1106.96	29.7155	37.9468	48.12	30.4679	56.4933
1108.89	28.6818	38.1714	47.04	31.0669	56.9033
1110.81	27.687	38.5294	45.76	31.6458	57.283
1112.74	26.6245	38.9941	44.39	32.1879	57.6393
1114.67	25.4501	39.5694	42.95	32.6797	57.9939
1116.6	24.218	40.2287	41.54	33.1328	58.3522
1118.53	23.0405	40.974	40.19	33.5479	58.6882
1120.46	21.9378	41.7866	39.21	33.9404	58.9826
1122.38	20.7846	42.6782	38.78	34.318	59.1951
1124.31	19.3596	43.6265	38.48	34.6921	59.322
1126.24	17.5301	44.6108	37.3	35.051	59.3276
1128.17	15.3162	45.5266	35.41	35.3971	59.1518
1130.1	12.8933	46.1749	33.9	35.7209	58.7072
1132.03	10.3805	46.1956	33.09	35.9895	57.8886
1133.96	7.81723	45.453	32.4	36.1433	56.6031
1135.88	5.34082	44.5323	31.81	36.1346	54.9136
1137.81	3.34471	44.3903	31.61	35.9106	53.0029
1139.74	2.0804	45.3576	32.1	35.4868	51.0478
1141.67	1.52429	46.849	33.26	34.9151	49.0984
1143.6	1.49423	47.9846	35.03	34.2942	47.1476
1145.53	1.97327	48.3682	37.14	33.7111	45.7618
1147.46	3.28144	48.3125	39.41	33.2677	46.7831
1149.38	5.78331	48.4201	41.58	33.0222	50.2413
1151.31	9.21846	48.9218	43.58	32.9867	53.6067
1153.24	13.141	49.4445	45.26	33.1394	55.9162
1155.17	17.028	49.5606	46.64	33.4511	57.5094
1157.1	20.2682	49.2737	47.66	33.8761	58.6792
1159.03	22.3538	48.8747	48.44	34.3937	59.5703
1160.95	23.0651	48.6242	48.96	34.9905	60.2764
1162.88	22.3896	48.6235	49.25	35.6691	60.7992
1164.81	20.4666	48.8588	49.27	36.4411	61.0798
1166.74	17.6387	49.2848	49.09	37.3271	61.0618
1168.67	14.5494	49.7996	48.65	38.3031	60.7794
1170.6	11.9275	50.2386	48	39.3658	60.3659
1172.53	10.3157	50.5129	47.08	40.4841	60.0009
1174.45	9.89902	50.6671	45.9	41.649	59.8229
1176.38	10.7198	50.7416	44.39	42.8145	59.8976
1178.31	12.7586	50.7438	42.65	43.9703	60.3152
1180.24	16.0848	50.7237	40.81	45.0914	61.3218
1182.17	20.5242	50.7496	39.26	46.1818	62.9285
1184.1	25.5003	50.7589	38.38	47.1733	64.6621
1186.03	30.3666	50.6921	38.47	48.0393	66.1228
1187.95	34.6425	50.5993	39.41	48.7159	67.2024
1189.88	38.0492	50.5482	40.78	49.1931	67.9473
1191.81	40.562	50.5899	42.16	49.4425	68.4307
1193.74	42.3098	50.7187	43.37	49.5124	68.7298
1195.67	43.4789	50.9094	44.32	49.4336	68.868
1197.6	44.2488	51.1365	45.25	49.285	68.8898
1199.53	44.7348	51.3643	46.4	49.0784	68.8531
1201.45	45.0443	51.5671	47.84	48.8552	68.8282
1203.38	45.2367	51.7647	49.29	48.6264	68.8512
1205.31	45.3572	51.9926	50.64	48.4728	68.9398
1207.24	45.4177	52.252	51.74	48.4536	69.0653
1209.17	45.4425	52.5285	52.64	48.6348	69.2291
1211.1	45.4707	52.7622	53.33	48.9726	69.4187
1213.03	45.5395	52.9243	53.9	49.4252	69.6359
1214.95	45.6519	53.0494	54.33	49.8755	69.8541
1216.88	45.7678	53.2107	54.69	50.2668	70.0345
1218.81	45.8492	53.458	54.93	50.5172	70.1389
1220.74	45.8976	53.7826	55.16	50.6301	70.1818
1222.67	45.9134	54.126	55.3	50.5987	70.186
1224.6	45.8954	54.4515	55.44	50.4709	70.1867
1226.52	45.8531	54.7459	55.52	50.2691	70.173
1228.45	45.8037	55.0127	55.61	50.0647	70.1371
1230.38	45.7307	55.2628	55.63	49.8631	70.0687
1232.31	45.642	55.5271	55.65	49.7062	70.0068
1234.24	45.5408	55.8058	55.62	49.5914	69.9747
1236.17	45.4278	56.0835	55.6	49.5581	69.99
1238.1	45.3096	56.3304	55.5	49.584	70.0251
1240.02	45.1912	56.5425	55.41	49.6881	70.0554
1241.95	45.0704	56.6944	55.26	49.8498	70.0689
1243.88	44.935	56.7871	55.09	50.0623	70.0995
1245.81	44.7896	56.8376	54.84	50.2779	70.1518
1247.74	44.6342	56.8692	54.57	50.4849	70.219
1249.67	44.4587	56.88	54.2	50.6196	70.2577
1251.6	44.2585	56.8989	53.75	50.687	70.2621
1253.52	44.0282	56.9197	53.15	50.6553	70.2201
1255.45	43.7679	56.9434	52.44	50.5625	70.166
1257.38	43.4914	56.9549	51.59	50.413	70.1037
1259.31	43.175	56.9541	50.85	50.2577	70.0218
1261.24	42.822	56.9158	50.5	50.0862	69.9043
1263.17	42.489	56.8559	50.84	49.9227	69.7894
1265.09	42.1363	56.7863	51.64	49.7272	69.6752
1267.02	41.7325	56.7342	52.39	49.5166	69.5685
1268.95	41.2802	56.7111	52.74	49.24	69.4502
1270.88	40.7398	56.7361	52.77	48.9057	69.3127
1272.81	40.1302	56.7599	52.55	48.5023	69.1415
1274.74	39.4909	56.7273	52.22	48.0739	68.9728
1276.66	38.7762	56.6174	51.8	47.6281	68.8066
1278.59	37.9386	56.4531	51.48	47.2266	68.6443
1280.52	36.9351	56.2407	51.24	46.8723	68.4483
1282.45	35.7262	56.0277	51.04	46.5804	68.2058
1284.38	34.2913	55.8396	50.76	46.2893	67.9152
1286.31	32.5626	55.6992	50.44	45.9831	67.5962
1288.24	30.4459	55.6044	50.04	45.6297	67.2236
1290.16	27.9046	55.5512	49.54	45.2845	66.7759
1292.09	24.8069	55.5115	48.82	44.9634	66.1844
1294.02	21.0107	55.4656	47.93	44.7157	65.3862
1295.95	16.5124	55.3889	47.06	44.5324	64.2887
1297.88	11.709	55.2803	46.6	44.4189	62.8059
1299.81	7.403	55.125	46.38	44.3323	60.8989
1301.74	4.26135	54.9263	46.07	44.2608	58.6605
1303.66	2.44937	54.6574	45.46	44.1695	56.4284
1305.59	1.75136	54.3398	44.7	44.074	54.7342
1307.52	1.91037	54.0287	44.01	43.9505	54.0417
1309.45	3.1339	53.8182	43.55	43.8162	54.6876
1311.38	5.99751	53.7734	42.93	43.6514	56.7102
1313.31	11.1694	53.934	41.77	43.465	59.6377
1315.23	17.4245	54.2322	40.11	43.2653	62.3146
1317.16	23.0022	54.593	38.38	43.0788	64.1733
1319.09	26.9129	54.9486	36.48	42.8888	65.2907
1321.02	28.9322	55.2389	34.48	42.7623	65.9361
1322.95	29.6385	55.4363	32.75	42.7091	66.3038
1324.88	29.5771	55.5754	31.42	42.7501	66.5012
1326.81	29.0304	55.6483	29.6	42.8745	66.5833
1328.73	28.1823	55.6582	26.83	43.0886	66.6512
1330.66	27.1169	55.5851	23.84	43.3548	66.722
1332.59	25.872	55.4288	22.67	43.6604	66.7809
1334.52	24.497	55.1647	24.9	43.9503	66.7973
1336.45	23.0552	54.8012	30	44.2107	66.7745
1338.38	21.8796	54.3453	35.48	44.3936	66.6834
1340.31	21.1308	53.8316	39.81	44.5214	66.5458
1342.23	20.6536	53.249	42.19	44.6404	66.4981
1344.16	20.0714	52.5347	43.4	44.7393	66.4576
1346.09	19.3415	51.6465	43.77	44.7638	66.3003
1348.02	18.609	50.6508	43.53	44.7262	66.0607
1349.95	17.9179	49.7325	42.98	44.5892	65.7693
1351.88	17.3347	49.1029	42.93	44.3987	65.5321
1353.81	16.8153	48.833	43.5	44.1469	65.34
1355.73	16.3029	48.7948	44.23	43.8562	65.1429
1357.66	15.8793	48.7516	44.6	43.5465	64.9256
1359.59	15.5336	48.6673	44.62	43.2252	64.6876
1361.52	15.1904	48.8355	44.38	42.7664	64.3749
1363.45	14.7584	49.4806	44.06	42.073	63.9567
1365.38	14.5322	50.1602	43.57	41.3658	63.6707
1367.3	14.2601	50.5871	42.77	40.5379	63.3215
1369.23	13.714	50.8268	41.46	39.494	62.7146
1371.16	13.061	51.0105	39.94	38.5446	62.089
1373.09	12.2744	51.3104	38.11	37.6841	61.4081
1375.02	11.3373	51.8001	36.41	36.9297	60.6355
1376.95	10.9717	52.2014	36.09	36.6349	60.2983
1378.88	10.9572	52.475	37.19	36.6379	60.2319
1380.8	10.9709	52.5198	39.02	36.8141	60.298
1382.73	10.7603	52.2707	40.77	37.0451	60.5245
1384.66	10.8923	51.7629	41.87	37.3946	60.9973
1386.59	11.5792	51.0714	42.42	37.7923	61.3413
1388.52	12.0877	50.1832	42.39	37.9486	61.2375
1390.45	12.0229	49.1647	42.08	37.8266	60.9741
1392.38	11.6764	48.0094	41.45	37.4873	60.585
1394.3	10.8886	46.6782	40.55	36.8095	59.8547
1396.23	9.83062	45.343	39.5	35.9627	58.9391
1398.16	8.76314	44.0752	38.63	35.1925	58.08
1400.09	7.31482	42.7785	37.57	34.2967	56.8661
1402.02	6.14339	41.6595	36.74	33.6729	55.8547
1403.95	4.83813	40.6217	35.64	33.0948	54.5846
1405.87	3.3515	39.6431	34.29	32.5668	52.8865
1407.8	2.29968	38.8025	32.87	32.2856	51.3287
1409.73	1.50286	38.0463	31.29	32.1691	49.7192
1411.66	0.91678	37.4432	29.37	32.1841	48.0468
1413.59	0.5854	36.9947	27.49	32.3628	46.6826
1415.52	0.42053	36.6884	25.64	32.6538	45.7187
1417.44	0.33951	36.4739	23.92	33.0253	45.0746
1419.37	0.29622	36.4753	22.19	33.4967	44.6251
1421.3	0.28603	36.5368	21.71	34.0247	44.7104
1423.23	0.32419	36.6759	22.32	34.5829	45.1687
1425.16	0.3974	36.993	24.09	35.2153	45.8347
1427.09	0.50029	37.3686	26.19	35.8608	46.6614
1429.02	0.64889	37.8949	28.63	36.5419	47.6365
1430.94	0.86594	38.6587	30.74	37.2745	48.7212
1432.87	1.07093	39.4678	31.83	37.9872	49.7057
1434.8	1.2839	40.3317	32.12	38.6709	50.624
1436.73	1.56057	41.6586	31.73	39.4017	51.5481
1438.66	1.80371	42.8384	30.82	40.0945	52.3385
1440.59	1.98082	43.6697	30.13	40.6968	53.0022
1442.52	2.1582	44.6409	30.44	41.269	53.6015
1444.44	2.26967	45.5693	31.85	41.8038	54.0858
1446.37	2.31951	46.4416	32.66	42.2922	54.4246
1448.3	2.22099	47.4542	32	42.7583	54.4827
1450.23	2.05555	48.3756	31.37	43.2209	54.3845
1452.16	1.81065	49.1289	32.37	43.6945	54.0876
1454.09	1.62074	49.6071	34.01	44.1642	53.7683
1456.02	1.43637	49.9628	35.55	44.6114	53.3166
1457.94	1.29491	50.5174	36.59	44.9695	52.6416
1459.87	1.33386	50.6587	36.97	45.4224	52.9335
1461.8	1.5532	50.4119	36.78	45.8766	53.855
1463.73	1.94067	49.8219	36.28	46.3147	55.1669
1465.66	2.65797	48.9865	34.89	46.6845	56.6829
1467.59	3.23006	48.3758	33.24	47.1446	57.7995
1469.52	3.72051	48.041	31.02	47.618	58.7094
1471.44	4.14815	47.9306	28.11	48.0984	59.4622
1473.37	4.57177	48.0104	24.25	48.4739	59.9332
1475.3	4.87501	48.0455	24.58	48.9034	60.3954
1477.23	5.30034	48.2344	29.15	49.2547	60.9116
1479.16	5.8015	48.5762	33.88	49.6323	61.5191
1481.09	6.53711	49.1476	37.15	49.9083	62.189
1483.01	7.40318	49.8606	38.83	50.1881	62.8964
1484.94	8.2965	50.5497	39.53	50.4391	63.6326
1486.87	9.25013	51.2473	39.83	50.6694	64.3347
1488.8	10.2895	51.9138	39.85	50.7763	64.9207
1490.73	11.2658	52.438	39.7	50.8347	65.3345
1492.66	12.036	52.5577	39.55	50.9893	65.7723
1494.59	12.7083	52.2384	39.32	51.2083	66.2121
1496.51	13.561	51.6707	38.83	51.1944	66.4364
1498.44	14.3863	50.8781	38.37	51.1833	66.5419
1500.37	15.1266	50.0131	37.89	51.1681	66.6532
1502.3	15.6772	49.1851	37.49	51.2727	66.7977
1504.23	16.1739	48.4715	37.07	51.3891	67.0209
1506.16	16.296	47.9697	36.37	51.2344	66.8797
1508.09	16.0459	48.029	35.34	50.6473	66.1442
1510.01	16.4364	48.2718	34.95	50.6174	66.2705
1511.94	17.1596	48.8413	34.3	50.3984	66.4414
1513.87	18.0813	49.6208	33.69	50.2195	66.6909
1515.8	19.254	50.5175	32.85	49.8502	66.9103
1517.73	20.6308	51.5006	31.9	49.3392	66.9749
1519.66	21.7254	51.8771	31.11	48.9862	67.1907
1521.58	22.787	52.024	29.92	48.2066	67.0993
1523.51	23.7168	51.7502	28.85	47.4785	66.986
1525.44	24.5053	51.1155	27.96	46.9082	66.9673
1527.37	25.2356	50.9496	26.73	46.0054	66.6907
1529.3	25.9901	51.354	25.72	45.2748	66.5807
1531.23	26.7541	51.9396	24.76	44.6225	66.581
1533.15	27.3918	52.7247	23.4	43.5834	66.2893
1535.08	27.9904	53.4334	22.01	42.4666	65.868
1537.01	28.8719	53.5457	21.24	42.0274	66.0076
1538.94	29.5326	53.717	19.93	41.1226	65.8304
1540.87	29.7765	54.2137	18.03	39.6201	64.9881
1542.8	30.1024	54.4655	16.9	38.712	64.636
1544.73	30.4779	54.6716	15.76	37.8407	64.3366
1546.65	30.7656	54.8995	14.78	37.0846	64.0717
1548.58	31.0367	55.0442	13.96	36.495	63.9467
1550.51	30.5264	55.3104	13.02	35.7153	63.5129
1552.44	30.2397	55.4587	12.39	35.2227	63.319
1554.37	29.2997	55.6246	11.86	34.6937	62.9692
1556.3	28.8947	55.6268	11.5	34.417	62.8466
1558.23	27.9424	55.6605	11.24	34.0245	62.4842
1560.15	25.1349	56.2034	11.32	33.3452	61.233
1562.08	24.6423	56.159	11.57	33.3617	61.1683
1564.01	23.4203	56.0493	11.89	33.3512	60.9131
1565.94	21.4445	56.0088	12.38	33.3178	60.3431
1567.87	20.3798	55.872	12.87	33.3881	60.0157
1569.8	18.7547	55.8274	13.72	33.3612	59.3038
1571.72	18.0282	55.746	14.5	33.4333	58.9229
1573.65	17.7596	55.4792	15.12	33.5769	58.8668
1575.58	17.1409	55.3121	15.96	33.5916	58.5431
1577.51	16.3378	55.3089	17.02	33.4965	57.9945
1579.44	16.5248	55.1872	17.66	33.494	57.9519
1581.37	16.8716	55.0782	18.28	33.3653	57.8514
1583.3	17.5007	54.989	18.74	33.1171	57.702
1585.22	18.2599	54.8212	19.05	32.7225	57.4765
1587.15	19.1303	54.5646	19.13	32.1926	57.2036
1589.08	19.9706	54.2317	19.03	31.4838	56.8227
1591.01	20.7983	53.8662	18.72	30.6494	56.4066
1592.94	21.557	53.4743	18.24	29.7047	55.9515
1594.87	22.2805	53.1089	17.54	28.6874	55.481
1596.8	22.9653	52.7568	16.69	27.627	54.9824
1598.72	23.6422	52.4117	15.72	26.6693	54.5585
1600.65	24.2727	52.0566	14.6	25.7452	54.0956
1602.58	24.8437	51.7309	13.37	24.9158	53.6467
1604.51	25.3811	51.4039	12.13	24.1759	53.2211
1606.44	25.9071	51.0837	10.94	23.5932	52.8978
1608.37	26.3479	50.7598	9.75	23.0452	52.5155
1610.3	26.7501	50.4465	8.71	22.6429	52.1912
1612.22	27.1858	50.0883	7.86	22.3566	51.9296
1614.15	27.6872	49.6832	7.28	22.2467	51.8304
1616.08	27.9089	49.2705	6.77	22.1258	51.5247
1618.01	27.9315	48.9449	6.49	22.1107	51.1176
1619.94	28.3954	48.5245	6.44	22.2333	51.0758
1621.87	28.7483	48.117	6.44	22.4159	51.0307
1623.8	28.7282	47.8544	6.42	22.5917	50.7332
1625.72	28.9722	47.6977	6.42	22.829	50.6791
1627.65	29.1416	47.6459	6.45	23.0421	50.6257
1629.58	29.2221	47.706	6.66	23.2704	50.563
1631.51	29.5645	47.684	7.08	23.4851	50.6318
1633.44	29.9946	47.6283	7.71	23.7	50.7823
1635.37	30.0323	47.7958	9.25	23.8191	50.7256
1637.29	29.8962	48.1244	11.3	23.9537	50.6716
1639.22	30.3749	48.2441	12.85	24.1172	50.9237
1641.15	30.7685	48.4502	14.46	24.2765	51.1837
1643.08	31.2571	48.6491	15.9	24.4397	51.479
1645.01	31.752	48.8733	17.1	24.6065	51.8166
1646.94	31.701	49.43	18.85	24.6933	52.0386
1648.87	31.9317	49.8889	20.2	24.8588	52.3806
1650.79	32.7778	49.9342	20.94	25.0789	52.9205
1652.72	32.7662	50.4545	21.89	25.2055	53.3355
1654.65	32.2656	51.356	22.92	25.4125	53.6342
1656.58	32.793	51.5659	22.99	25.7168	54.1904
1658.51	33.1536	51.8326	22.78	26.0422	54.7863
1660.44	33.3792	52.1213	22.16	26.4101	55.3873
1662.37	33.249	52.528	20.88	26.8433	56.0321
1664.29	33.0873	52.9648	19.18	27.3507	56.6738
1666.22	33.4834	53.1514	17.74	27.8854	57.4034
1668.15	33.662	53.3633	15.84	28.4716	58.1456
1670.08	33.3724	53.8066	13.24	29.2409	58.9539
1672.01	33.5365	54.0812	11.45	29.9663	59.7252
1673.94	33.9605	54.2263	10.18	30.7111	60.5998
1675.86	33.9167	54.6167	8.94	31.6042	61.4153
1677.79	34.4052	54.8252	8.52	32.4548	62.2377
1679.72	34.93	54.946	8.67	33.2859	63.0337
1681.65	35.5766	55.0184	9.13	34.1442	63.8526
1683.58	35.9134	55.2079	10.44	35.0205	64.5919
1685.51	35.9642	55.726	12.77	36.093	65.2194
1687.43	36.7402	55.7782	14.27	36.8689	65.887
1689.36	37.1668	55.8794	16.3	37.7072	66.5081
1691.29	37.439	56.022	18.44	38.5401	67.0362
1693.22	37.7846	56.0151	20.12	39.2955	67.6342
1695.15	36.9811	56.0903	22.19	40.0186	68.1251
1697.08	34.7037	56.3063	24.58	40.7769	68.4391
1699.01	35.1409	56.2437	26.05	41.3712	68.8934
1700.93	38.266	56.6381	28.54	42.0009	68.976
1702.86	40.1535	56.6654	29.77	42.598	69.3519
1704.79	41.1462	56.6398	30.84	43.1333	69.7366
1706.72	41.4833	56.8014	31.91	43.6152	69.8641
1708.65	42.0312	56.8537	32.66	44.1043	70.1459
1710.58	42.3941	56.8748	33.22	44.5482	70.364
1712.51	42.8838	56.8683	33.66	45.0192	70.6243
1714.43	43.1361	56.855	33.85	45.4198	70.8044
1716.36	43.1625	56.8987	33.87	45.7885	70.9319
1718.29	42.4802	57.1226	33.49	46.0116	70.7801
1720.22	42.8076	57.1958	33.34	46.4018	70.9608
1722.15	43.1628	57.1302	33.53	46.7579	71.2095
1724.08	43.1781	57.1661	34.46	47.0706	71.2923
1726.01	43.2868	57.1807	36.09	47.3718	71.3887
1727.93	43.5478	57.1575	38.12	47.6959	71.5587
1729.86	43.6297	57.1503	40.41	47.9631	71.6481
1731.79	43.989	57.0828	42.31	48.2928	71.8464
1733.72	43.6876	57.1523	44.37	48.424	71.7672
1735.65	43.4718	57.3767	46.34	48.6208	71.599
1737.58	44.1822	57.2432	47.33	48.9784	71.9332
1739.5	44.2749	57.2496	48.52	49.1949	72.0302
1741.43	44.3686	57.3011	49.57	49.4058	72.0786
1743.36	44.5837	57.304	50.46	49.6583	72.2284
1745.29	44.7793	57.295	51.26	49.9104	72.3737
1747.22	45.0336	57.265	52.02	50.1766	72.565
1749.15	44.9334	57.2864	52.73	50.3505	72.6214
1751.08	44.7311	57.3907	53.54	50.4998	72.6429
1753	44.8235	57.4417	54.21	50.7077	72.7455
1754.93	45.2617	57.3668	54.81	50.9994	73.0285
1756.86	45.1143	57.3945	55.39	51.1327	73.0641
1758.79	45.2394	57.3985	55.97	51.3578	73.1752
1760.72	45.356	57.356	56.42	51.5344	73.3019
1762.65	45.0597	57.4475	56.99	51.6385	73.2375
1764.58	45.2445	57.4333	57.42	51.8434	73.339
1766.5	45.5066	57.3616	57.83	52.0623	73.5169
1768.43	45.4281	57.3701	58.19	52.1872	73.5293
1770.36	45.6571	57.3131	58.57	52.405	73.6753
1772.29	45.1178	57.391	58.89	52.4129	73.5193
1774.22	44.986	57.4859	59.33	52.5273	73.4633
1776.15	45.1718	57.4337	59.65	52.6968	73.577
1778.07	45.3637	57.3904	59.98	52.8833	73.6962
1780	45.2726	57.3807	60.24	52.9778	73.7206
1781.93	45.1541	57.414	60.57	53.0919	73.7178
1783.86	45.2036	57.3808	60.82	53.2217	73.7836
1785.79	45.0711	57.4052	61.12	53.3188	73.7549
1787.72	45.1806	57.3771	61.36	53.467	73.8222
1789.64	45.4273	57.2946	61.6	53.6514	73.972
1791.57	45.1367	57.292	61.76	53.6787	73.9173
1793.5	44.7351	57.4031	62.04	53.6951	73.7809
1795.43	44.8763	57.3653	62.26	53.84	73.8716
1797.36	44.9991	57.3166	62.51	53.9913	73.959
1799.29	45.0015	57.2927	62.68	54.0865	73.9833
1801.22	44.771	57.3248	62.9	54.1283	73.9161
1803.14	44.7277	57.3293	63.1	54.2153	73.9292
1805.07	44.8295	57.313	63.33	54.346	74.016
1807	44.8959	57.2775	63.5	54.4505	74.0683
1808.93	44.9131	57.2524	63.67	54.5493	74.096
1810.86	44.7584	57.2577	63.81	54.5913	74.0459
1812.79	44.6591	57.2802	64.01	54.6585	74.0237
1814.72	44.7608	57.2486	64.16	54.7638	74.1005
1816.64	44.7388	57.2303	64.33	54.8411	74.1371
1818.57	44.6739	57.221	64.47	54.9033	74.1373
1820.5	44.6786	57.2098	64.64	54.9975	74.1597
1822.43	44.7668	57.1598	64.76	55.1032	74.212
1824.36	44.6403	57.1432	64.9	55.1478	74.198
1826.29	44.4883	57.1604	65.03	55.192	74.1531
1828.21	44.668	57.0967	65.19	55.3285	74.2819
1830.14	44.2075	57.1401	65.28	55.2741	74.1417
1832.07	44.1495	57.1735	65.5	55.3428	74.1166
1834	44.3028	57.1176	65.63	55.4518	74.2061
1835.93	44.2734	57.103	65.78	55.5224	74.2264
1837.86	44.1473	57.0953	65.89	55.5631	74.2125
1839.79	44.1743	57.0778	66.06	55.6557	74.2565
1841.71	44.3742	56.9897	66.15	55.7805	74.3761
1843.64	44.1173	56.9954	66.24	55.7696	74.3082
1845.57	43.7375	57.0756	66.35	55.7284	74.1454
1847.5	43.8248	57.041	66.52	55.8336	74.2109
1849.43	43.7872	57.0149	66.64	55.8883	74.2293
1851.36	43.8062	56.9932	66.79	55.9665	74.272
1853.29	43.7484	56.977	66.88	56.0068	74.2824
1855.21	43.7159	56.964	67.01	56.0684	74.2993
1857.14	43.6487	56.9423	67.09	56.1097	74.2937
1859.07	43.5773	56.9276	67.21	56.1628	74.2852
1861	43.4796	56.913	67.29	56.1958	74.2699
1862.93	43.4522	56.897	67.41	56.2629	74.2922
1864.86	43.5058	56.852	67.48	56.3381	74.3504
1866.79	43.5232	56.7971	67.54	56.4095	74.4053
1868.71	43.0709	56.8238	67.56	56.341	74.2521
1870.64	42.8473	56.8748	67.7	56.3531	74.1604
1872.57	42.9421	56.8294	67.81	56.4386	74.233
1874.5	42.9278	56.7969	67.9	56.5001	74.2735
1876.43	42.8423	56.7745	67.95	56.5346	74.2845
1878.36	42.7636	56.7571	68.04	56.5756	74.2963
1880.29	42.6724	56.7318	68.09	56.6019	74.2872
1882.21	42.6177	56.7129	68.18	56.6523	74.2785
1884.14	42.521	56.6904	68.23	56.6789	74.2566
1886.07	42.4913	56.6597	68.32	56.7321	74.2747
1888	42.4897	56.6135	68.37	56.7771	74.3204
1889.93	42.2247	56.6333	68.43	56.756	74.2455
1891.86	42.1884	56.6202	68.5	56.7943	74.2371
1893.78	42.2254	56.574	68.58	56.8537	74.2736
1895.71	42.0584	56.5669	68.61	56.8547	74.2162
1897.64	42.0172	56.5586	68.7	56.895	74.2242
1899.57	41.9929	56.5311	68.74	56.9257	74.2515
1901.5	41.9499	56.508	68.8	56.9634	74.2617
1903.43	41.8904	56.481	68.82	56.9836	74.2438
1905.36	41.8717	56.4562	68.88	57.0183	74.237
1907.28	41.8513	56.4277	68.89	57.0436	74.2328
1909.21	41.7368	56.4163	68.94	57.0545	74.2117
1911.14	41.6268	56.407	68.97	57.0569	74.1945
1913.07	41.6395	56.3833	69.04	57.1001	74.2242
1915	41.6884	56.3353	69.07	57.1534	74.2529
1916.93	41.635	56.3037	69.1	57.1692	74.2432
1918.86	41.3824	56.3339	69.1	57.12	74.1293
1920.78	41.4741	56.2972	69.18	57.1886	74.1916
1922.71	41.3235	56.2708	69.18	57.1695	74.176
1924.64	41.1958	56.2769	69.25	57.1741	74.1372
1926.57	41.2099	56.2473	69.28	57.2026	74.1529
1928.5	41.1709	56.2244	69.33	57.225	74.1475
1930.43	41.1094	56.1983	69.35	57.2267	74.1321
1932.35	41.0572	56.1781	69.39	57.2398	74.1324
1934.28	40.9847	56.16	69.4	57.2422	74.1305
1936.21	40.9434	56.1423	69.44	57.2583	74.1309
1938.14	40.9055	56.1141	69.44	57.2631	74.1168
1940.07	40.9614	56.073	69.47	57.3092	74.1414
1942	40.8231	56.0536	69.43	57.2786	74.093
1943.92	40.6556	56.0658	69.47	57.2576	74.0291
1945.85	40.6545	56.0383	69.49	57.2759	74.0525
1947.78	40.6192	56.0165	69.53	57.2914	74.0553
1949.71	40.5916	55.9878	69.54	57.2985	74.0509
1951.64	40.5528	55.968	69.57	57.3124	74.0433
1953.57	40.5133	55.9404	69.57	57.3186	74.0345
1955.5	40.4503	55.9204	69.59	57.3246	74.0198
1957.42	40.4107	55.8849	69.59	57.3246	74.0147
1959.35	40.3728	55.863	69.62	57.3303	74.0079
1961.28	40.3301	55.8501	69.65	57.3284	73.993
1963.21	40.3323	55.8307	69.7	57.3433	73.991
1965.14	40.3589	55.795	69.7	57.3507	73.9953
1967.07	40.2586	55.7823	69.72	57.3314	73.9518
1969	40.2131	55.7724	69.73	57.3209	73.921
1970.92	40.2713	55.746	69.78	57.3396	73.9404
1972.85	40.2845	55.7185	69.78	57.3377	73.9368
1974.78	40.3003	55.6939	69.81	57.3447	73.9309
1976.71	40.3082	55.6681	69.81	57.3386	73.9129
1978.64	40.3288	55.6472	69.84	57.3459	73.9022
1980.57	40.3385	55.6217	69.84	57.3419	73.8896
1982.49	40.3622	55.5988	69.85	57.3438	73.8913
1984.42	40.3873	55.5763	69.85	57.3376	73.8898
1986.35	40.4349	55.5488	69.87	57.3453	73.8929
1988.28	40.4559	55.5186	69.85	57.3386	73.8738
1990.21	40.5234	55.4918	69.86	57.3485	73.8784
1992.14	40.4689	55.4821	69.84	57.3099	73.8345
1994.07	40.4813	55.4709	69.88	57.3099	73.8217
1995.99	40.586	55.4356	69.88	57.3177	73.8571
1997.92	40.6432	55.4158	69.9	57.317	73.8585
1999.85	40.687	55.3904	69.89	57.3066	73.8368
2001.78	40.7462	55.3642	69.92	57.3039	73.8226
2003.71	40.8069	55.3395	69.91	57.2934	73.8227
2005.64	40.8691	55.322	69.92	57.2916	73.8356
2007.57	40.9219	55.2971	69.91	57.2797	73.8385
2009.49	40.968	55.274	69.93	57.2737	73.8272
2011.42	41.0179	55.2504	69.92	57.2609	73.8056
2013.35	41.0918	55.2291	69.94	57.2635	73.8004
2015.28	41.1666	55.1977	69.92	57.2539	73.8121
2017.21	41.162	55.1835	69.92	57.2297	73.7985
2019.14	41.1885	55.1652	69.91	57.2116	73.7861
2021.07	41.2693	55.1393	69.93	57.212	73.7862
2022.99	41.3253	55.1138	69.92	57.1961	73.765
2024.92	41.3834	55.0963	69.93	57.1867	73.752
2026.85	41.4384	55.0739	69.91	57.1671	73.7529
2028.78	41.4854	55.0515	69.92	57.1545	73.7663
2030.71	41.5348	55.0319	69.9	57.1357	73.7638
2032.64	41.5894	55.0169	69.91	57.1218	73.747
2034.56	41.6347	54.9967	69.89	57.1001	73.7175
2036.49	41.6797	54.9791	69.89	57.0883	73.7074
2038.42	41.7347	54.9576	69.87	57.0718	73.7179
2040.35	41.7812	54.9384	69.86	57.0549	73.7328
2042.28	41.8061	54.9211	69.84	57.0251	73.7148
2044.21	41.8686	54.9056	69.85	57.0128	73.6916
2046.13	41.9313	54.8873	69.83	56.9928	73.6725
2048.06	41.998	54.8737	69.84	56.9808	73.6726
2049.99	42.0561	54.8579	69.83	56.9578	73.687
2051.92	42.112	54.8439	69.85	56.9436	73.7071
2053.85	42.1614	54.8297	69.84	56.9252	73.702
2055.78	42.2124	54.818	69.86	56.9154	73.684
2057.71	42.2598	54.8013	69.87	56.897	73.6628
2059.64	42.3065	54.7863	69.89	56.8842	73.6653
2061.56	42.3534	54.7703	69.89	56.8656	73.687
2063.49	42.4024	54.7552	69.9	56.8579	73.7081
2065.42	42.4028	54.7471	69.89	56.8307	73.6789
2067.35	42.4417	54.7424	69.91	56.8199	73.656
2069.28	42.4904	54.7264	69.9	56.8051	73.6513
2071.21	42.5288	54.714	69.92	56.7993	73.6642
2073.14	42.5577	54.7012	69.91	56.7819	73.6793
2075.06	42.5892	54.6897	69.92	56.7698	73.6853
2076.99	42.6219	54.6783	69.91	56.7504	73.6727
2078.92	42.6559	54.676	69.92	56.7365	73.6551
2080.85	42.6829	54.6698	69.91	56.7202	73.647
2082.78	42.7094	54.6609	69.91	56.7159	73.6606
2084.7	42.7329	54.6522	69.9	56.7015	73.6755
2086.63	42.7614	54.6512	69.9	56.695	73.683
2088.56	42.7865	54.644	69.88	56.6776	73.6688
2090.49	42.7991	54.6378	69.88	56.6659	73.644
2092.42	42.8254	54.6294	69.85	56.6527	73.6361
2094.35	42.869	54.6225	69.84	56.6469	73.6516
2096.28	42.9108	54.6147	69.82	56.6333	73.6646
2098.2	42.9602	54.6086	69.82	56.6264	73.6691
2100.13	43.0027	54.5999	69.79	56.6129	73.6568
2102.06	43.0453	54.5934	69.79	56.607	73.6478
2103.99	43.0818	54.5832	69.78	56.5937	73.6494
2105.92	43.1166	54.5756	69.79	56.5892	73.6666
2107.85	43.1377	54.5677	69.77	56.577	73.6737
2109.78	43.1585	54.5606	69.78	56.5747	73.6709
2111.7	43.1719	54.5533	69.77	56.5636	73.6569
2113.63	43.1853	54.5488	69.78	56.5606	73.6509
2115.56	43.1831	54.5437	69.76	56.5491	73.6467
2117.49	43.1908	54.54	69.78	56.5469	73.6548
2119.42	43.1921	54.5344	69.77	56.5366	73.6589
2121.35	43.189	54.5285	69.77	56.5363	73.6549
2123.28	43.1707	54.5209	69.75	56.5274	73.6401
2125.2	43.1449	54.5173	69.76	56.5259	73.63
2127.13	43.1062	54.508	69.74	56.5172	73.6228
2129.06	43.0537	54.5029	69.74	56.5158	73.6243
2130.99	42.9786	54.4977	69.72	56.51	73.619
2132.92	42.895	54.4913	69.72	56.5133	73.607
2134.85	42.7983	54.4828	69.7	56.5085	73.5835
2136.78	42.693	54.4807	69.69	56.5094	73.5612
2138.7	42.5869	54.4721	69.66	56.5077	73.5458
2140.63	42.4978	54.4657	69.65	56.5121	73.5377
2142.56	42.4258	54.4654	69.61	56.5103	73.5226
2144.49	42.3801	54.4695	69.59	56.5176	73.5114
2146.42	42.3574	54.4632	69.54	56.5196	73.5046
2148.35	42.3648	54.4592	69.52	56.5281	73.5116
2150.27	42.3934	54.4556	69.47	56.5307	73.5215
2152.2	42.4443	54.4534	69.43	56.5408	73.5366
2154.13	42.5024	54.448	69.38	56.5444	73.5473
2156.06	42.5689	54.4432	69.35	56.5508	73.5593
2157.99	42.633	54.4366	69.3	56.5536	73.5683
2159.92	42.6997	54.432	69.28	56.5679	73.5867
2161.84	42.7599	54.4246	69.24	56.5764	73.6
2163.77	42.8254	54.4188	69.23	56.5931	73.6112
2165.7	42.8909	54.4125	69.2	56.5957	73.6134
2167.63	42.9619	54.4099	69.19	56.573	73.6129
2169.56	43.0335	54.3999	69.17	56.5553	73.6175
2171.49	43.1298	54.3949	69.18	56.6101	73.6531
2173.42	43.2296	54.3924	69.18	56.6586	73.6826
2175.34	43.3308	54.3878	69.18	56.6856	73.699
2177.27	43.4321	54.3775	69.17	56.7002	73.7059
2179.2	43.5319	54.3707	69.17	56.7225	73.7204
2181.13	43.6221	54.3635	69.16	56.7389	73.7403
2183.06	43.7071	54.3553	69.16	56.7615	73.764
2184.99	43.7759	54.3459	69.14	56.7742	73.7754
2186.92	43.8351	54.3424	69.14	56.7969	73.7789
2188.84	43.8809	54.3366	69.13	56.8183	73.777
2190.77	43.9216	54.3324	69.13	56.8418	73.7833
2192.7	43.9493	54.3258	69.11	56.8558	73.8007
2194.63	43.9753	54.3171	69.11	56.8785	73.8206
2196.56	43.9951	54.3092	69.09	56.8965	73.8233
2198.49	44.0154	54.3085	69.07	56.9187	73.8176
2200.41	44.0288	54.3023	69.04	56.9336	73.8132
2202.34	44.0436	54.2956	69.02	56.9547	73.8224
2204.27	44.0507	54.291	68.98	56.9704	73.8367
2206.2	44.0575	54.2866	68.95	56.9963	73.853
2208.13	44.0568	54.2759	68.9	57.0151	73.8496
2210.06	44.0605	54.2697	68.87	57.0342	73.8436
2211.99	44.0565	54.2638	68.83	57.0504	73.8382
2213.91	44.0528	54.2576	68.8	57.0758	73.845
2215.84	44.0427	54.2495	68.76	57.0929	73.8584
2217.77	44.0297	54.2413	68.74	57.1172	73.8708
2219.7	44.0092	54.2344	68.69	57.1373	73.8686
2221.63	43.9913	54.2304	68.66	57.1611	73.8613
2223.56	43.9654	54.2229	68.62	57.1784	73.8569
2225.49	43.9387	54.2169	68.58	57.2029	73.8708
2227.41	43.9051	54.2096	68.53	57.2213	73.8856
2229.34	43.8749	54.2044	68.49	57.2444	73.8975
2231.27	43.8385	54.1962	68.43	57.2629	73.8986
2233.2	43.8039	54.1894	68.4	57.2906	73.9007
2235.13	43.7655	54.1817	68.35	57.309	73.9046
2237.06	43.7278	54.1718	68.33	57.3323	73.9203
2238.99	43.6842	54.1613	68.29	57.3524	73.9368
2240.91	43.6393	54.1539	68.27	57.3754	73.9484
2242.84	43.5847	54.1425	68.23	57.3925	73.9492
2244.77	43.5315	54.1322	68.21	57.4175	73.9515
2246.7	43.4712	54.1263	68.17	57.4396	73.9527
2248.63	43.4067	54.1202	68.14	57.4656	73.9603
2250.56	43.3362	54.109	68.1	57.4826	73.9614
2252.49	43.2684	54.1008	68.07	57.508	73.963
2254.41	43.1896	54.0927	68.02	57.5295	73.9593
2256.34	43.1083	54.0857	67.99	57.5551	73.9561
2258.27	43.0168	54.0738	67.94	57.5755	73.9477
2260.2	42.9202	54.0637	67.91	57.6017	73.944
2262.13	42.8076	54.0532	67.85	57.6184	73.9374
2264.06	42.6867	54.0455	67.83	57.6406	73.9335
2265.98	42.5487	54.0377	67.78	57.6579	73.9225
2267.91	42.3981	54.0308	67.76	57.6792	73.9116
2269.84	42.2299	54.0246	67.72	57.6937	73.894
2271.77	42.0563	54.0186	67.69	57.7166	73.8782
2273.7	41.8752	54.008	67.65	57.7311	73.861
2275.63	41.7001	54.0032	67.62	57.7486	73.8482
2277.55	41.5315	53.9969	67.58	57.7626	73.831
2279.48	41.3817	53.9887	67.54	57.7784	73.8157
2281.41	41.2474	53.977	67.49	57.7886	73.7917
2283.34	41.1417	53.9608	67.45	57.8181	73.7694
2285.27	41.0538	53.938	67.39	57.8476	73.7499
2287.2	40.9827	53.9156	67.36	57.877	73.7436
2289.13	40.9241	53.8961	67.31	57.9008	73.7409
2291.05	40.8898	53.8777	67.28	57.9319	73.7442
2292.98	40.8598	53.8547	67.24	57.9566	73.7425
2294.91	40.8276	53.835	67.23	57.987	73.7463
2296.84	40.7779	53.8165	67.21	58.0106	73.7547
2298.77	40.7188	53.7944	67.21	58.0412	73.7725
2300.7	40.6383	53.7689	67.22	58.0619	73.7836
2302.62	40.5567	53.744	67.25	58.0919	73.7895
2304.55	40.4758	53.7081	67.27	58.1241	73.7796
2306.48	40.4057	53.6717	67.3	58.1645	73.7668
2308.41	40.3377	53.6308	67.31	58.1966	73.7545
2310.34	40.2883	53.5941	67.34	58.2276	73.7595
2312.27	40.2445	53.5719	67.33	58.2391	73.7572
2314.2	40.2295	53.5518	67.35	58.2708	73.7565
2316.12	40.2532	53.5049	67.35	58.3184	73.7611
2318.05	40.29	53.4473	67.37	58.3856	73.7701
2319.98	40.2944	53.3945	67.35	58.4365	73.762
2321.91	40.3041	53.3655	67.37	58.4831	73.7687
2323.84	40.3122	53.3521	67.35	58.5045	73.7758
2325.77	40.3609	53.3152	67.37	58.568	73.8057
2327.7	40.3938	53.2533	67.36	58.615	73.8179
2329.62	40.3842	53.2256	67.39	58.6554	73.815
2331.55	40.3316	53.2353	67.37	58.6647	73.7942
2333.48	40.3277	53.2305	67.42	58.7156	73.8298
2335.41	40.3175	53.1932	67.44	58.7401	73.8711
2337.34	40.2839	53.1754	67.5	58.7601	73.8749
2339.27	40.2426	53.156	67.51	58.7727	73.8577
2341.2	40.1758	53.1535	67.56	58.788	73.8328
2343.12	40.0502	53.2006	67.55	58.7163	73.7763
2345.05	39.8302	53.3537	67.56	58.5402	73.6639
2346.98	39.7626	53.4329	67.57	58.4626	73.638
2348.91	40.0346	53.2332	67.65	58.6379	73.8531
2350.84	40.1876	52.969	67.67	58.8088	74.0278
2352.77	40.0711	52.8581	67.71	58.924	74.0154
2354.7	39.9038	52.7927	67.71	59.0099	73.9775
2356.62	39.7384	52.7587	67.75	59.0891	73.9501
2358.55	39.5621	52.7445	67.73	59.0711	73.9005
2360.48	39.3882	52.7757	67.78	59.0351	73.8167
2362.41	39.2203	52.8243	67.76	58.9618	73.7177
2364.34	39.057	52.9221	67.78	58.9039	73.6673
2366.27	38.909	53.007	67.72	58.7977	73.6345
2368.2	38.7721	53.0977	67.7	58.7047	73.6035
2370.12	38.6463	53.1745	67.63	58.5894	73.5665
2372.05	38.5329	53.2412	67.61	58.4904	73.5316
2373.98	38.4199	53.2924	67.56	58.3947	73.4974
2375.91	38.3188	53.3356	67.54	58.3219	73.4986
2377.84	38.222	53.3606	67.49	58.2637	73.5141
2379.76	38.1385	53.3821	67.47	58.2272	73.5315
2381.69	38.051	53.3884	67.44	58.1976	73.5376
2383.62	37.9607	53.3805	67.42	58.187	73.541
2385.55	37.8486	53.3672	67.4	58.1806	73.5448
2387.48	37.7091	53.3567	67.39	58.1871	73.5564
2389.41	37.5433	53.3423	67.36	58.1878	73.5678
2391.34	37.3593	53.328	67.35	58.1876	73.5619
2393.26	37.1587	53.3139	67.33	58.1818	73.5288
2395.19	36.9466	53.3021	67.32	58.1806	73.4866
2397.12	36.7199	53.2903	67.3	58.1743	73.4551
2399.05	36.49	53.2809	67.3	58.1698	73.4422
2400.98	36.2582	53.2702	67.28	58.1602	73.428
2402.91	36.043	53.2603	67.27	58.1579	73.4015
2404.84	35.8494	53.2489	67.25	58.1516	73.3612
2406.76	35.6856	53.2426	67.23	58.1465	73.3275
2408.69	35.5473	53.2319	67.2	58.1392	73.3107
2410.62	35.4377	53.2178	67.18	58.1376	73.3123
2412.55	35.345	53.208	67.16	58.1276	73.315
2414.48	35.2709	53.1972	67.14	58.1227	73.311
2416.41	35.202	53.181	67.11	58.1194	73.2943
2418.34	35.1353	53.171	67.09	58.1195	73.2818
2420.26	35.0645	53.1602	67.05	58.1118	73.2797
2422.19	34.9891	53.1475	67.03	58.1099	73.2817
2424.12	34.8979	53.1322	66.98	58.1021	73.2709
2426.05	34.8087	53.119	66.95	58.0936	73.2496
2427.98	34.7306	53.105	66.9	58.0847	73.2215
2429.91	34.6493	53.0954	66.87	58.0831	73.2028
2431.84	34.528	53.0834	66.82	58.0718	73.187
2433.76	34.3596	53.0722	66.78	58.0646	73.1637
2435.69	34.1393	53.0602	66.73	58.0563	73.1224
2437.62	33.8728	53.0494	66.68	58.051	73.0655
2439.55	33.5654	53.0374	66.63	58.0372	72.9989
2441.48	33.24	53.0289	66.59	58.0262	72.9408
2443.41	32.9108	53.0141	66.53	58.0087	72.8836
2445.33	32.6096	52.9995	66.49	57.9948	72.8233
2447.26	32.3545	52.987	66.44	57.9795	72.7602
2449.19	32.1663	52.9756	66.4	57.9671	72.7057
2451.12	32.0481	52.9615	66.35	57.95	72.6687
2453.05	31.9992	52.9474	66.31	57.9352	72.6581
2454.98	31.9881	52.9342	66.26	57.9132	72.6684
2456.91	31.9895	52.9235	66.22	57.8948	72.6884
2458.83	31.9654	52.9121	66.18	57.8743	72.7004
2460.76	31.8957	52.8982	66.14	57.8571	72.7101
2462.69	31.7624	52.8843	66.09	57.832	72.7106
2464.62	31.5653	52.8757	66.05	57.8124	72.7057
2466.55	31.3113	52.8644	65.99	57.7913	72.6839
2468.48	31.0291	52.8527	65.94	57.7748	72.6465
2470.41	30.743	52.8421	65.88	57.7551	72.5951
2472.33	30.4858	52.8317	65.82	57.7364	72.5464
2474.26	30.2803	52.8172	65.76	57.7108	72.5076
2476.19	30.1587	52.8056	65.7	57.6917	72.4816
2478.12	30.1224	52.7916	65.64	57.6717	72.4624
2480.05	30.1749	52.7811	65.58	57.6503	72.449
2481.98	30.3062	52.7691	65.52	57.6239	72.4428
2483.9	30.5034	52.7555	65.47	57.6075	72.4513
2485.83	30.7366	52.74	65.4	57.5871	72.4734
2487.76	30.9898	52.7299	65.34	57.565	72.5112
2489.69	31.2348	52.7196	65.27	57.5386	72.5546
2491.62	31.4546	52.7081	65.21	57.5191	72.6005
2493.55	31.6267	52.6947	65.13	57.4971	72.64
2495.47	31.7471	52.6817	65.05	57.4784	72.6751
2497.4	31.8105	52.6685	64.96	57.4543	72.6965
2499.33	31.8316	52.6579	64.88	57.4362	72.7121
2501.26	31.8074	52.6453	64.78	57.414	72.7201
2503.19	31.751	52.6345	64.68	57.392	72.7225
2505.12	31.6707	52.624	64.58	57.3672	72.7176
2507.05	31.5786	52.6137	64.48	57.3501	72.71
2508.97	31.4797	52.6011	64.37	57.3268	72.6992
2510.9	31.3851	52.5869	64.26	57.3086	72.6919
2512.83	31.2952	52.5761	64.14	57.2884	72.6796
2514.76	31.2202	52.5668	64.04	57.2686	72.6659
2516.69	31.1595	52.5545	63.94	57.2445	72.6555
2518.62	31.1249	52.5441	63.87	57.2254	72.6496
2520.55	31.1182	52.5348	63.78	57.2019	72.6429
2522.47	31.1451	52.5274	63.72	57.1841	72.6386
2524.4	31.1965	52.5178	63.65	57.1616	72.6382
2526.33	31.2736	52.5107	63.6	57.1426	72.6449
2528.26	31.3639	52.5036	63.54	57.1202	72.6492
2530.19	31.4655	52.4953	63.5	57.1035	72.6509
2532.12	31.5625	52.4853	63.43	57.0827	72.6515
2534.05	31.6422	52.4785	63.36	57.0641	72.6565
2535.97	31.6933	52.4672	63.29	57.0416	72.6602
2537.9	31.7215	52.4568	63.21	57.0238	72.664
2539.83	31.7215	52.4434	63.13	57.0039	72.6612
2541.76	31.6986	52.4338	63.05	56.9896	72.6536
2543.69	31.6462	52.4265	62.97	56.9725	72.6409
2545.62	31.5755	52.4194	62.9	56.9571	72.632
2547.55	31.4855	52.4053	62.82	56.9376	72.6232
2549.47	31.383	52.3933	62.75	56.9243	72.6125
2551.4	31.2693	52.384	62.66	56.9077	72.5962
2553.33	31.1513	52.374	62.57	56.8948	72.5815
2555.26	31.0267	52.3594	62.48	56.8762	72.5614
2557.19	30.9034	52.3485	62.39	56.8606	72.5487
2559.12	30.7814	52.3402	62.3	56.8416	72.5338
2561.04	30.6658	52.3303	62.22	56.8297	72.5208
2562.97	30.5551	52.3157	62.13	56.8158	72.5033
2564.9	30.4536	52.3036	62.06	56.8009	72.4849
2566.83	30.3562	52.2926	61.97	56.7812	72.4677
2568.76	30.2672	52.2833	61.89	56.7657	72.4569
2570.69	30.1791	52.2753	61.8	56.7439	72.446
2572.61	30.0944	52.2641	61.71	56.7246	72.4279
2574.54	30.0081	52.2501	61.62	56.7047	72.4055
2576.47	29.9226	52.243	61.52	56.6888	72.3864
2578.4	29.83	52.2341	61.4	56.6662	72.3686
2580.33	29.7327	52.2249	61.29	56.6446	72.3544
2582.26	29.632	52.2141	61.16	56.621	72.3346
2584.19	29.5324	52.2018	61.03	56.6009	72.31
2586.11	29.4263	52.1866	60.88	56.5769	72.2744
2588.04	29.3224	52.1736	60.74	56.556	72.2455
2589.97	29.2106	52.1625	60.6	56.531	72.2215
2591.9	29.0969	52.1528	60.47	56.507	72.1986
2593.83	28.9796	52.1377	60.34	56.4791	72.1669
2595.76	28.8628	52.1242	60.22	56.4577	72.1271
2597.69	28.7459	52.1088	60.08	56.4312	72.0874
2599.61	28.6406	52.0959	59.94	56.4051	72.0523
2601.54	28.5473	52.0799	59.8	56.3758	72.0222
2603.47	28.4749	52.0663	59.66	56.3507	72.0029
2605.4	28.4263	52.0541	59.52	56.3229	71.9808
2607.33	28.4055	52.041	59.39	56.2932	71.9563
2609.26	28.4027	52.0264	59.25	56.2558	71.9368
2611.18	28.4196	52.0137	59.12	56.2241	71.935
2613.11	28.4415	51.9991	58.98	56.1912	71.9343
2615.04	28.4633	51.9862	58.86	56.1643	71.9309
2616.97	28.4751	51.9737	58.72	56.1323	71.9238
2618.9	28.4752	51.9658	58.6	56.1013	71.9149
2620.83	28.4494	51.9538	58.47	56.0628	71.9022
2622.76	28.3976	51.9387	58.33	56.027	71.8965
2624.68	28.3198	51.9245	58.18	55.9891	71.8872
2626.61	28.2274	51.9122	58.03	55.9546	71.8714
2628.54	28.1192	51.8972	57.88	55.9128	71.8478
2630.47	28.0024	51.8849	57.73	55.8737	71.8189
2632.4	27.8783	51.8697	57.58	55.8307	71.7868
2634.33	27.7609	51.8543	57.44	55.7884	71.7611
2636.26	27.6445	51.8414	57.29	55.7416	71.7353
2638.18	27.5347	51.8307	57.16	55.6957	71.7103
2640.11	27.4304	51.8171	57.02	55.6476	71.6839
2642.04	27.3318	51.8056	56.87	55.6022	71.6581
2643.97	27.2346	51.7925	56.71	55.552	71.6311
2645.9	27.1476	51.7803	56.56	55.5013	71.6081
2647.83	27.0776	51.7653	56.38	55.4469	71.5863
2649.76	27.0339	51.7527	56.21	55.3953	71.5677
2651.68	27.0105	51.7412	56.02	55.3408	71.5466
2653.61	27.0126	51.7287	55.85	55.2873	71.5297
2655.54	27.0341	51.7151	55.67	55.2266	71.5152
2657.47	27.067	51.7025	55.51	55.1696	71.5058
2659.4	27.1001	51.691	55.37	55.1076	71.4918
2661.33	27.1358	51.6825	55.25	55.0493	71.4781
2663.25	27.1666	51.67	55.12	54.9889	71.4656
2665.18	27.1977	51.6589	55	54.9283	71.4518
2667.11	27.2244	51.6467	54.87	54.8649	71.4326
2669.04	27.2393	51.634	54.75	54.8062	71.4131
2670.97	27.226	51.6183	54.6	54.7427	71.391
2672.9	27.1736	51.6052	54.46	54.682	71.3677
2674.82	27.0653	51.5928	54.29	54.6178	71.3376
2676.75	26.905	51.5801	54.12	54.5538	71.2983
2678.68	26.7071	51.5656	53.92	54.4926	71.2477
2680.61	26.5045	51.5543	53.73	54.4391	71.1977
2682.54	26.3245	51.5416	53.51	54.3854	71.1463
2684.47	26.1985	51.5273	53.29	54.332	71.1026
2686.4	26.1437	51.5141	53.04	54.2731	71.0662
2688.32	26.1708	51.5016	52.79	54.22	71.0417
2690.25	26.274	51.4875	52.52	54.1668	71.0211
2692.18	26.4404	51.4775	52.25	54.1192	71.0094
2694.11	26.6422	51.4644	51.98	54.0676	71.0086
2696.04	26.8642	51.4498	51.74	54.0164	71.0198
2697.97	27.0844	51.4356	51.51	53.9645	71.0281
2699.9	27.2984	51.4261	51.31	53.9197	71.0338
2701.82	27.4978	51.4153	51.13	53.87	71.0336
2703.75	27.6769	51.3998	50.96	53.8177	71.0294
2705.68	27.8293	51.3865	50.78	53.7682	71.0254
2707.61	27.9591	51.3755	50.6	53.7268	71.0247
2709.54	28.0592	51.3615	50.4	53.6814	71.0187
2711.47	28.1292	51.3487	50.19	53.6365	71.0137
2713.4	28.1621	51.3363	49.96	53.5881	71.0021
2715.32	28.1624	51.3268	49.73	53.5442	70.9823
2717.25	28.1389	51.3147	49.47	53.4981	70.9559
2719.18	28.1021	51.3009	49.21	53.4559	70.9319
2721.11	28.0486	51.2789	48.92	53.4051	70.9131
2723.04	27.9893	51.2624	48.63	53.356	70.8929
2724.97	27.9194	51.2499	48.31	53.309	70.8627
2726.89	27.843	51.2347	48	53.2704	70.832
2728.82	27.7464	51.2186	47.66	53.2302	70.8024
2730.75	27.6227	51.2032	47.34	53.1872	70.7818
2732.68	27.4722	51.1852	47	53.1423	70.7558
2734.61	27.2983	51.1684	46.67	53.1003	70.7273
2736.54	27.1017	51.1523	46.33	53.0517	70.693
2738.47	26.892	51.1382	46.01	53.0138	70.6547
2740.39	26.6681	51.1203	45.68	52.9744	70.6127
2742.32	26.4375	51.1028	45.39	52.9315	70.5736
2744.25	26.2064	51.0893	45.1	52.8858	70.5333
2746.18	25.9974	51.0742	44.84	52.8379	70.4887
2748.11	25.8238	51.0532	44.59	52.7851	70.4321
2750.04	25.7031	51.035	44.35	52.7431	70.3704
2751.97	25.6349	51.0172	44.1	52.6997	70.3087
2753.89	25.6198	50.9966	43.84	52.6479	70.2623
2755.82	25.6535	50.9753	43.56	52.5913	70.223
2757.75	25.7365	50.9568	43.27	52.5385	70.1836
2759.68	25.8507	50.9355	42.96	52.4815	70.1502
2761.61	25.9828	50.9115	42.65	52.4264	70.1293
2763.54	26.113	50.8914	42.3	52.3659	70.1178
2765.47	26.2281	50.8732	41.96	52.3035	70.1187
2767.39	26.3116	50.8521	41.61	52.2389	70.1225
2769.32	26.3499	50.8321	41.27	52.1797	70.1321
2771.25	26.3316	50.8131	40.92	52.1099	70.1386
2773.18	26.2596	50.7987	40.59	52.0362	70.1367
2775.11	26.1343	50.7833	40.27	51.9641	70.1278
2777.04	25.9736	50.766	39.98	51.8965	70.1073
2778.96	25.7936	50.7479	39.7	51.8198	70.0659
2780.89	25.6234	50.7323	39.46	51.743	70.0175
2782.82	25.4762	50.7169	39.24	51.6603	69.9629
2784.75	25.3709	50.7038	39.05	51.5757	69.9125
2786.68	25.3133	50.6889	38.88	51.4838	69.8641
2788.61	25.3105	50.6763	38.72	51.3886	69.8166
2790.53	25.3619	50.6618	38.56	51.2946	69.767
2792.46	25.4585	50.6448	38.41	51.2034	69.7242
2794.39	25.5695	50.6273	38.23	51.1033	69.6836
2796.32	25.681	50.6101	38.05	50.9993	69.645
2798.25	25.7788	50.5894	37.84	50.8941	69.6042
2800.18	25.8497	50.5738	37.63	50.7942	69.5535
2802.11	25.8722	50.5583	37.4	50.6849	69.4969
2804.03	25.8512	50.5386	37.18	50.5748	69.4382
2805.96	25.7777	50.5195	36.96	50.4614	69.3784
2807.89	25.65	50.5018	36.77	50.343	69.315
2809.82	25.4685	50.4841	36.58	50.2247	69.2371
2811.75	25.2474	50.4652	36.4	50.1148	69.1475
2813.68	24.978	50.4467	36.21	49.9968	69.0499
2815.61	24.6794	50.4342	36.02	49.8762	68.956
2817.53	24.389	50.4164	35.82	49.7504	68.8631
2819.46	24.1469	50.4008	35.6	49.624	68.7714
2821.39	23.9657	50.3879	35.36	49.4918	68.6777
2823.32	23.8502	50.3739	35.1	49.3608	68.5858
2825.25	23.7827	50.3565	34.8	49.2217	68.5023
2827.18	23.7399	50.3421	34.48	49.0803	68.4287
2829.11	23.6939	50.3269	34.11	48.9329	68.3564
2831.03	23.6333	50.3047	33.73	48.7803	68.2641
2832.96	23.5476	50.2772	33.31	48.6114	68.1359
2834.89	23.4374	50.2477	32.87	48.4341	67.9746
2836.82	23.2997	50.21	32.37	48.2444	67.7782
2838.75	23.1494	50.1673	31.85	48.045	67.5542
2840.68	22.9909	50.1212	31.27	47.8321	67.289
2842.61	22.8283	50.0647	30.63	47.5883	66.9704
2844.53	22.6642	49.9919	29.92	47.2981	66.5896
2846.46	22.5118	49.9041	29.15	46.9653	66.1564
2848.39	22.3899	49.8216	28.33	46.6269	65.7174
2850.32	22.3081	49.754	27.5	46.3465	65.3386
2852.25	22.2584	49.6975	26.65	46.1353	65.0677
2854.18	22.2411	49.6601	25.77	45.9625	64.9287
2856.1	22.2364	49.644	24.83	45.7843	64.8987
2858.03	22.2213	49.6348	23.9	45.5932	64.9474
2859.96	22.1683	49.6304	23.06	45.3878	65.0257
2861.89	22.0706	49.6287	22.58	45.1794	65.0838
2863.82	21.9272	49.6157	22.64	44.9635	65.0936
2865.75	21.7697	49.5998	23.19	44.7445	65.0606
2867.68	21.6316	49.5861	23.93	44.5229	64.9843
2869.6	21.5404	49.5757	24.63	44.3055	64.8962
2871.53	21.5017	49.564	25.18	44.0851	64.834
2873.46	21.5293	49.5651	25.65	43.8777	64.8161
2875.39	21.6039	49.5735	26.14	43.6857	64.8253
2877.32	21.6938	49.5738	26.69	43.5047	64.8312
2879.25	21.7751	49.572	27.24	43.3318	64.8152
2881.18	21.8359	49.5692	27.68	43.1708	64.7691
2883.1	21.8595	49.5591	27.96	43.0223	64.6953
2885.03	21.8394	49.5419	28.07	42.8944	64.6043
2886.96	21.7834	49.5178	28.05	42.7803	64.4999
2888.89	21.699	49.4862	27.94	42.6852	64.387
2890.82	21.5869	49.4511	27.75	42.6046	64.2581
2892.75	21.4546	49.4153	27.55	42.541	64.1202
2894.67	21.2979	49.3774	27.31	42.4888	63.9757
2896.6	21.1218	49.3364	27.06	42.4545	63.8353
2898.53	20.9059	49.2903	26.79	42.4333	63.6956
2900.46	20.6333	49.2459	26.49	42.4155	63.5477
2902.39	20.2976	49.2022	26.16	42.3955	63.3721
2904.32	19.9069	49.1553	25.79	42.3785	63.1649
2906.24	19.4662	49.1	25.39	42.3588	62.9235
2908.17	18.9819	49.035	24.99	42.3255	62.6421
2910.1	18.4636	48.9578	24.55	42.2602	62.3054
2912.03	17.9205	48.8675	24.07	42.164	61.9018
2913.96	17.3432	48.7661	23.5	42.0432	61.4215
2915.89	16.7307	48.6581	22.85	41.9339	60.8837
2917.82	16.0868	48.5589	22.13	41.8677	60.3368
2919.74	15.4411	48.4774	21.42	41.8591	59.8344
2921.67	14.8402	48.4168	20.8	41.8839	59.4141
2923.6	14.3683	48.3741	20.39	41.9327	59.1228
2925.53	14.1078	48.3445	20.23	41.9937	59.0042
2927.46	14.1215	48.3321	20.22	42.0687	59.0759
2929.39	14.4262	48.3318	20.18	42.1605	59.3392
2931.32	14.9996	48.3459	20.03	42.277	59.7559
2933.24	15.7555	48.3718	19.81	42.4046	60.2685
2935.17	16.5898	48.413	19.55	42.5492	60.8252
2937.1	17.4005	48.4633	19.18	42.7035	61.3717
2939.03	18.1036	48.5117	18.62	42.8704	61.8673
2940.96	18.6303	48.5516	17.82	43.0424	62.2808
2942.89	18.9598	48.5859	17.09	43.2149	62.6043
2944.82	19.0952	48.6128	16.91	43.3822	62.8254
2946.74	19.0607	48.6359	17.44	43.5402	62.9442
2948.67	18.8913	48.6484	18.29	43.6804	62.9756
2950.6	18.6391	48.6464	19.03	43.8011	62.9487
2952.53	18.3456	48.6366	19.55	43.9052	62.9031
2954.46	18.0594	48.6228	19.9	44.0116	62.879
2956.39	17.8189	48.6038	20.13	44.1176	62.8954
2958.31	17.6648	48.5801	20.29	44.2233	62.9534
2960.24	17.6185	48.5518	20.36	44.3271	63.0529
2962.17	17.6992	48.5231	20.37	44.4352	63.2085
2964.1	17.9034	48.496	20.31	44.5385	63.4183
2966.03	18.2135	48.4751	20.23	44.6337	63.672
2967.96	18.5996	48.4628	20.11	44.7202	63.9463
2969.89	19.0405	48.4525	19.97	44.7972	64.2221
2971.81	19.4969	48.4396	19.81	44.8543	64.4861
2973.74	19.9373	48.4348	19.65	44.8983	64.7272
2975.67	20.3299	48.4378	19.46	44.9298	64.9391
2977.6	20.6491	48.4428	19.28	44.9428	65.1295
2979.53	20.8726	48.4541	19.09	44.9401	65.29
2981.46	21.0113	48.4715	18.9	44.9347	65.4131
2983.39	21.0725	48.484	18.69	44.9213	65.4966
2985.31	21.0678	48.5016	18.49	44.8962	65.5586
2987.24	21.0048	48.5252	18.29	44.8567	65.6024
2989.17	20.9137	48.5493	18.09	44.8077	65.6365
2991.1	20.8131	48.5712	17.89	44.7428	65.6661
2993.03	20.7153	48.5934	17.68	44.6736	65.6797
2994.96	20.6197	48.6078	17.46	44.5914	65.6711
2996.89	20.5408	48.6159	17.26	44.5037	65.665
2998.81	20.4802	48.6199	17.04	44.4113	65.6602
3000.74	20.4341	48.6161	16.83	44.3124	65.649
3002.67	20.3944	48.6087	16.62	44.2032	65.6363
3004.6	20.358	48.6032	16.42	44.0911	65.6151
3006.53	20.3287	48.5886	16.23	43.9775	65.5941
3008.46	20.3057	48.5702	16.04	43.8616	65.5837
3010.38	20.2747	48.5512	15.86	43.7334	65.5685
3012.31	20.2412	48.5333	15.69	43.6058	65.5451
3014.24	20.2151	48.513	15.51	43.4791	65.5136
3016.17	20.1946	48.4922	15.34	43.3515	65.4717
3018.1	20.1712	48.4684	15.17	43.2248	65.4203
3020.03	20.156	48.4376	15	43.1012	65.3743
3021.95	20.1366	48.4068	14.82	42.9693	65.3226
3023.88	20.1202	48.3782	14.66	42.8286	65.2709
3025.81	20.1104	48.3474	14.49	42.688	65.2055
3027.74	20.1247	48.3169	14.32	42.5527	65.1429
3029.67	20.1509	48.2858	14.15	42.4022	65.0815
3031.6	20.169	48.2626	13.99	42.2461	65.0033
3033.53	20.2045	48.2377	13.82	42.0927	64.9306
3035.45	20.2544	48.2146	13.66	41.9379	64.8617
3037.38	20.3105	48.183	13.49	41.7784	64.7886
3039.31	20.3701	48.1508	13.34	41.6139	64.7203
3041.24	20.434	48.1231	13.2	41.441	64.647
3043.17	20.5097	48.0899	13.06	41.263	64.569
3045.1	20.6011	48.0498	12.93	41.0802	64.4886
3047.03	20.7047	48.0067	12.8	40.8971	64.4126
3048.95	20.798	47.9658	12.68	40.7056	64.3316
3050.88	20.9077	47.9282	12.57	40.5163	64.2601
3052.81	21.0265	47.8909	12.47	40.3218	64.1978
3054.74	21.1262	47.8596	12.38	40.119	64.1422
3056.67	21.184	47.8301	12.3	39.9082	64.0713
3058.6	21.2175	47.7991	12.23	39.7052	64.0031
3060.53	21.2086	47.7648	12.17	39.4962	63.9372
3062.45	21.1502	47.7285	12.13	39.2825	63.864
3064.38	21.0264	47.6972	12.1	39.0669	63.7701
3066.31	20.8597	47.6658	12.08	38.8492	63.6644
3068.24	20.6742	47.6301	12.06	38.6377	63.5482
3070.17	20.4908	47.5942	12.06	38.4325	63.4296
3072.1	20.3027	47.5601	12.07	38.2242	63.3078
3074.02	20.1283	47.5299	12.1	38.0183	63.184
3075.95	19.9714	47.5042	12.14	37.815	63.0626
3077.88	19.8303	47.4811	12.2	37.6214	62.9371
3079.81	19.6947	47.4545	12.26	37.4308	62.7981
3081.74	19.5822	47.4262	12.33	37.2506	62.6629
3083.67	19.4838	47.3944	12.4	37.0831	62.54
3085.59	19.3966	47.3573	12.49	36.9275	62.4136
3087.52	19.3117	47.3229	12.58	36.7816	62.2787
3089.45	19.2391	47.2824	12.67	36.6449	62.154
3091.38	19.1767	47.2334	12.76	36.5215	62.0303
3093.31	19.1268	47.184	12.86	36.4106	61.9152
3095.24	19.0536	47.1394	12.94	36.2983	61.7936
3097.17	18.9679	47.0957	13.03	36.1979	61.6677
3099.09	18.857	47.0406	13.12	36.0983	61.5477
3101.02	18.6958	46.9889	13.21	36.0019	61.4033
3102.95	18.5055	46.9402	13.29	35.9183	61.2501
3104.88	18.3124	46.8868	13.38	35.8415	61.1133
3106.81	18.1234	46.8358	13.46	35.755	60.9761
3108.74	17.9704	46.7857	13.54	35.6706	60.8431
3110.67	17.8726	46.7307	13.61	35.5894	60.7222
3112.59	17.8395	46.6765	13.69	35.5015	60.6176
3114.52	17.8465	46.6292	13.75	35.4047	60.5338
3116.45	17.8601	46.5806	13.82	35.309	60.459
3118.38	17.8484	46.5241	13.89	35.2102	60.3785
3120.31	17.7662	46.4661	13.96	35.1086	60.2844
3122.24	17.5548	46.4058	14.02	35.0025	60.1533
3124.16	17.2574	46.3486	14.09	34.8895	59.9922
3126.09	16.9425	46.2954	14.15	34.7678	59.8114
3128.02	16.682	46.2422	14.21	34.6409	59.6095
3129.95	16.5473	46.1788	14.27	34.5125	59.418
3131.88	16.5438	46.1153	14.33	34.3771	59.225
3133.81	16.6759	46.0595	14.38	34.233	59.053
3135.74	17.0144	46.0019	14.43	34.0863	59.0401
3137.66	17.5154	45.9428	14.47	33.9288	59.1972
3139.59	18.0267	45.8833	14.51	33.7705	59.3672
3141.52	18.4541	45.8143	14.55	33.6145	59.4708
3143.45	18.7858	45.7486	14.58	33.4546	59.519
3145.38	19.0241	45.6866	14.6	33.2873	59.5253
3147.31	19.1756	45.6176	14.62	33.1159	59.4933
3149.24	19.2626	45.5476	14.63	32.9366	59.4352
3151.16	19.3104	45.4772	14.65	32.755	59.363
3153.09	19.3409	45.4023	14.66	32.5767	59.276
3155.02	19.3694	45.3258	14.67	32.4	59.1755
3156.95	19.3876	45.2471	14.67	32.2178	59.0592
3158.88	19.3857	45.1716	14.67	32.0336	58.9401
3160.81	19.3571	45.0955	14.68	31.8454	58.8201
3162.74	19.3114	45.0157	14.68	31.6559	58.6917
3164.66	19.2533	44.9286	14.69	31.4647	58.5515
3166.59	19.1916	44.8408	14.69	31.2724	58.4072
3168.52	19.1307	44.7537	14.69	31.0788	58.2559
3170.45	19.0853	44.6683	14.7	30.8905	58.0977
3172.38	19.0565	44.5796	14.7	30.6983	57.9359
3174.31	19.0497	44.4877	14.7	30.5043	57.7837
3176.24	19.057	44.391	14.71	30.3065	57.6363
3178.16	19.0691	44.2965	14.72	30.1085	57.4723
3180.09	19.1076	44.1989	14.72	29.916	57.3126
3182.02	19.1722	44.0961	14.74	29.7208	57.1669
3183.95	19.2385	43.996	14.76	29.5235	57.014
3185.88	19.3077	43.8937	14.78	29.3317	56.8565
3187.81	19.3849	43.7841	14.8	29.1356	56.7066
3189.73	19.4677	43.6764	14.83	28.9373	56.5606
3191.66	19.5581	43.5667	14.85	28.7466	56.4117
3193.59	19.6578	43.4516	14.88	28.5614	56.2655
3195.52	19.7515	43.3361	14.91	28.3731	56.1168
3197.45	19.8322	43.2241	14.94	28.1805	55.9608
3199.38	19.9185	43.1124	14.97	27.9922	55.8062
3201.3	20.0134	42.9942	15.01	27.8096	55.6596
3203.23	20.1021	42.8723	15.04	27.627	55.5128
3205.16	20.1921	42.7508	15.09	27.4459	55.375
3207.09	20.2828	42.6311	15.14	27.2728	55.2413
3209.02	20.3667	42.5143	15.19	27.0951	55.0947
3210.95	20.455	42.395	15.23	26.9216	54.9461
3212.88	20.543	42.2765	15.29	26.7508	54.8068
3214.8	20.6174	42.1582	15.34	26.5815	54.6618
3216.73	20.7122	42.0347	15.4	26.4175	54.5319
3218.66	20.7964	41.9102	15.44	26.2467	54.3922
3220.59	20.8753	41.7877	15.49	26.0796	54.2438
3222.52	20.9608	41.6646	15.53	25.9169	54.1044
3224.45	21.0477	41.5408	15.56	25.7579	53.9719
3226.38	21.1275	41.4184	15.58	25.5922	53.8384
3228.3	21.2042	41.2985	15.6	25.4247	53.7039
3230.23	21.2771	41.1783	15.59	25.2614	53.559
3232.16	21.3531	41.0578	15.58	25.1002	53.4171
3234.09	21.4341	40.9355	15.55	24.9386	53.282
3236.02	21.5127	40.8157	15.52	24.7785	53.1469
3237.95	21.5883	40.6981	15.46	24.6215	53.0077
3239.88	21.6678	40.5801	15.4	24.4665	52.8756
3241.8	21.7423	40.4658	15.32	24.3122	52.7485
3243.73	21.8107	40.3526	15.23	24.1565	52.6137
3245.66	21.8617	40.2453	15.14	23.9999	52.4696
3247.59	21.9352	40.1373	15.04	23.857	52.3422
3249.52	22.0162	40.0262	14.94	23.72	52.2142
3251.45	22.091	39.9196	14.84	23.5835	52.0883
3253.38	22.1454	39.8186	14.74	23.4433	51.9541
3255.3	22.1989	39.7179	14.65	23.3072	51.8222
3257.23	22.2579	39.6192	14.56	23.1835	51.7032
3259.16	22.3188	39.5228	14.49	23.0632	51.5831
3261.09	22.3718	39.4317	14.44	22.9473	51.4626
3263.02	22.4227	39.3393	14.41	22.837	51.3416
3264.95	22.4632	39.2486	14.38	22.7241	51.2208
3266.87	22.5036	39.1608	14.38	22.6125	51.1057
3268.8	22.548	39.0651	14.37	22.5086	50.9923
3270.73	22.5934	38.9648	14.38	22.4126	50.8794
3272.66	22.6215	38.8679	14.37	22.3199	50.7625
3274.59	22.6414	38.7707	14.36	22.225	50.6461
3276.52	22.6598	38.6696	14.32	22.1363	50.5258
3278.45	22.6843	38.5635	14.25	22.0542	50.408
3280.37	22.7007	38.4584	14.14	21.9691	50.3007
3282.3	22.7134	38.3507	13.99	21.8894	50.1908
3284.23	22.7191	38.2359	13.8	21.8136	50.0744
3286.16	22.7265	38.1164	13.56	21.7358	49.9554
3288.09	22.7238	37.9968	13.27	21.657	49.8327
3290.02	22.7154	37.8688	12.95	21.5808	49.7186
3291.95	22.6923	37.7351	12.58	21.5044	49.6045
3293.87	22.6754	37.5985	12.2	21.4305	49.4811
3295.8	22.6585	37.4571	11.87	21.3541	49.3598
3297.73	22.6334	37.3077	11.68	21.2831	49.2258
3299.66	22.6063	37.1514	11.65	21.2129	49.0941
3301.59	22.5765	36.9924	11.73	21.1362	48.9735
3303.52	22.538	36.8317	11.86	21.0574	48.8482
3305.44	22.5036	36.6619	12.01	20.9816	48.7186
3307.37	22.4563	36.4835	12.14	20.9119	48.5848
3309.3	22.3967	36.2976	12.29	20.8394	48.4421
3311.23	22.3454	36.1073	12.43	20.7685	48.2999
3313.16	22.2905	35.9092	12.59	20.6942	48.1505
3315.09	22.2271	35.7073	12.76	20.6167	48.0052
3317.01	22.1657	35.5044	12.97	20.5402	47.8605
3318.94	22.0971	35.2919	13.18	20.4661	47.7023
3320.87	22.0288	35.0672	13.42	20.3894	47.5492
3322.8	21.9489	34.8423	13.67	20.315	47.3988
3324.73	21.8624	34.6174	13.94	20.2405	47.2411
3326.66	21.769	34.3854	14.21	20.1615	47.0698
3328.59	21.6826	34.1422	14.5	20.0879	46.8939
3330.51	21.5968	33.8942	14.8	20.0115	46.7217
3332.44	21.5172	33.642	15.12	19.9307	46.5529
3334.37	21.4213	33.3913	15.42	19.8474	46.3792
3336.3	21.302	33.1398	15.73	19.7595	46.2031
3338.23	21.1903	32.8852	16	19.677	46.0276
3340.16	21.0946	32.6193	16.22	19.5963	45.8475
3342.09	20.9867	32.3538	16.32	19.5167	45.6621
3344.01	20.8814	32.0813	16.36	19.4411	45.4732
3345.94	20.7718	31.8089	16.4	19.3609	45.2818
3347.87	20.661	31.5466	16.52	19.2769	45.1027
3349.8	20.5457	31.2812	16.6	19.1961	44.9207
3351.73	20.4372	31.0018	16.45	19.1181	44.722
3353.66	20.3249	30.7232	15.85	19.0367	44.5227
3355.59	20.2046	30.4522	14.83	18.9551	44.326
3357.51	20.0873	30.1857	13.91	18.877	44.1345
3359.44	19.9844	29.9149	13.89	18.7982	43.9515
3361.37	19.8673	29.6417	14.85	18.7232	43.7593
3363.3	19.7581	29.375	16.23	18.6523	43.5709
3365.23	19.6433	29.1252	17.51	18.5808	43.3913
3367.16	19.5312	28.8785	18.58	18.5074	43.2144
3369.08	19.4275	28.6298	19.45	18.433	43.0328
3371.01	19.3398	28.3752	20.21	18.3656	42.8438
3372.94	19.2474	28.1284	20.88	18.3011	42.661
3374.87	19.159	27.8933	21.48	18.2379	42.4945
3376.8	19.0681	27.6704	22.03	18.1768	42.3351
3378.73	18.9866	27.4576	22.54	18.1221	42.1791
3380.66	18.9155	27.249	23	18.0657	42.0319
3382.58	18.8597	27.0432	23.44	18.011	41.8912
3384.51	18.7874	26.852	23.82	17.9589	41.7503
3386.44	18.7272	26.6681	24.19	17.9099	41.6173
3388.37	18.6852	26.4934	24.53	17.8631	41.5116
3390.3	18.6455	26.3229	24.86	17.8197	41.4181
3392.23	18.5724	26.155	25.17	17.774	41.3003
3394.16	18.5256	25.9867	25.5	17.7337	41.178
3396.08	18.4951	25.8269	25.82	17.6978	41.0754
3398.01	18.4585	25.6853	26.14	17.6689	40.9877
3399.94	18.4362	25.5526	26.47	17.6361	40.9119
3401.87	18.4142	25.4066	26.82	17.599	40.8133
3403.8	18.3928	25.2574	27.15	17.5732	40.7109
3405.73	18.3869	25.1253	27.51	17.5461	40.6305
3407.65	18.3779	25.0162	27.85	17.5201	40.5662
3409.58	18.369	24.9057	28.21	17.5063	40.5012
3411.51	18.3649	24.7966	28.56	17.4961	40.4428
3413.44	18.368	24.6907	28.92	17.4856	40.3802
3415.37	18.3753	24.5911	29.26	17.4724	40.319
3417.3	18.4086	24.5002	29.62	17.4661	40.2839
3419.22	18.4193	24.4215	29.98	17.4609	40.2485
3421.15	18.401	24.3541	30.35	17.4564	40.1973
3423.08	18.4154	24.2941	30.71	17.4599	40.1701
3425.01	18.4621	24.2369	31.07	17.4686	40.1742
3426.94	18.4962	24.1915	31.42	17.4797	40.185
3428.87	18.5331	24.153	31.78	17.496	40.1952
3430.8	18.565	24.1245	32.13	17.5088	40.2002
3432.72	18.6098	24.1125	32.51	17.5262	40.2174
3434.65	18.6638	24.1054	32.87	17.5485	40.2559
3436.58	18.7275	24.0874	33.23	17.5715	40.2862
3438.51	18.7934	24.0763	33.57	17.5978	40.3112
3440.44	18.8675	24.0742	33.91	17.6263	40.3529
3442.37	18.9281	24.0929	34.26	17.6578	40.4036
3444.3	19.0361	24.1126	34.61	17.7011	40.487
3446.22	19.0913	24.1497	34.93	17.7356	40.5604
3448.15	19.1331	24.1986	35.27	17.7741	40.6073
3450.08	19.2474	24.2434	35.6	17.8238	40.6985
3452.01	19.3599	24.2884	35.93	17.8727	40.8008
3453.94	19.4632	24.3477	36.24	17.9201	40.909
3455.87	19.5703	24.413	36.56	17.9724	41.0237
3457.8	19.6817	24.4827	36.86	18.0324	41.152
3459.72	19.8035	24.5513	37.17	18.0947	41.2813
3461.65	19.9073	24.629	37.46	18.1547	41.3928
3463.58	20.0233	24.718	37.76	18.2252	41.5204
3465.51	20.1526	24.814	38.04	18.2976	41.6767
3467.44	20.2744	24.9135	38.32	18.3675	41.8268
3469.37	20.409	25.0108	38.59	18.4401	41.967
3471.3	20.5625	25.0977	38.86	18.5177	42.1005
3473.22	20.7023	25.1948	39.11	18.5898	42.2535
3475.15	20.8294	25.3088	39.38	18.6664	42.4155
3477.08	20.9918	25.4274	39.64	18.7556	42.5909
3479.01	21.1718	25.5369	39.89	18.8415	42.7784
3480.94	21.287	25.6502	40.12	18.9198	42.9298
3482.87	21.4039	25.7772	40.37	19.0092	43.0715
3484.79	21.5896	25.8995	40.62	19.1066	43.2587
3486.72	21.7509	26.0209	40.85	19.1978	43.4464
3488.65	21.882	26.1551	41.07	19.2902	43.6119
3490.58	22.0552	26.2832	41.31	19.3922	43.7988
3492.51	22.2426	26.413	41.55	19.494	44.0019
3494.44	22.4049	26.5496	41.78	19.5954	44.1991
3496.36	22.5411	26.6971	42.01	19.7006	44.3807
3498.29	22.7396	26.8354	42.25	19.8107	44.5777
3500.22	22.9667	26.9644	42.48	19.9152	44.7948
3502.15	23.0889	27.1142	42.72	20.0168	44.9808
3504.08	23.1739	27.2818	42.96	20.1284	45.1297
3506.01	23.4084	27.4217	43.22	20.2471	45.3422
3507.94	23.6224	27.5605	43.44	20.3547	45.5681
3509.86	23.741	27.7313	43.7	20.4726	45.7499
3511.79	23.9093	27.9047	43.97	20.6004	45.9621
3513.72	24.1177	28.0602	44.24	20.7196	46.188
3515.65	24.3205	28.2166	44.5	20.8398	46.3972
3517.58	24.5091	28.3836	44.76	20.9706	46.6112
3519.51	24.7255	28.5528	45.03	21.1053	46.8407
3521.44	24.9429	28.7146	45.3	21.2369	47.086
3523.36	25.0728	28.8907	45.57	21.3656	47.285
3525.29	25.2662	29.0715	45.85	21.5012	47.4882
3527.22	25.4292	29.2627	46.11	21.6303	47.7121
3529.15	25.5726	29.4691	46.41	21.7731	47.9238
3531.08	25.776	29.6642	46.71	21.9164	48.1532
3533.01	26.0449	29.8429	47.01	22.0668	48.4204
3534.93	26.2497	30.0357	47.28	22.214	48.6873
3536.86	26.3889	30.2573	47.56	22.3659	48.9094
3538.79	26.6177	30.4673	47.85	22.5308	49.1565
3540.72	26.9039	30.6597	48.15	22.6937	49.4471
3542.65	27.1585	30.8525	48.42	22.8479	49.7385
3544.58	27.2836	31.0793	48.69	23.0007	49.9848
3546.51	27.351	31.3376	48.97	23.165	50.1759
3548.43	27.6041	31.5633	49.28	23.3491	50.4323
3550.36	27.9077	31.7609	49.55	23.5219	50.7596
3552.29	28.0245	32.0081	49.82	23.6923	51.0048
3554.22	28.2011	32.2675	50.12	23.8816	51.2509
3556.15	28.481	32.4915	50.41	24.0692	51.5673
3558.08	28.73	32.7218	50.68	24.2556	51.8853
3560.01	28.9348	32.9718	50.97	24.4489	52.1874
3561.93	29.2106	33.1961	51.24	24.6504	52.5012
3563.86	29.5852	33.3841	51.5	24.8481	52.8608
3565.79	29.6135	33.6593	51.7	25.0163	53.1356
3567.72	29.3756	34.0687	52	25.2275	53.2816
3569.65	29.6551	34.371	52.36	25.4734	53.5964
3571.58	30.0604	34.5785	52.66	25.692	54.0017
3573.51	30.3184	34.8259	52.92	25.9012	54.3601
3575.43	30.4941	35.1071	53.2	26.1213	54.6819
3577.36	30.6845	35.3901	53.48	26.3501	55.0113
3579.29	30.873	35.6785	53.75	26.5875	55.3575
3581.22	31.1025	35.9573	54.03	26.8271	55.7189
3583.15	31.4607	36.1903	54.33	27.0739	56.1172
3585.08	31.7938	36.415	54.55	27.3	56.5217
3587.01	31.6009	36.7984	54.74	27.5184	56.7475
3588.93	31.5548	37.2157	55.06	27.8009	56.9657
3590.86	32.0346	37.4488	55.39	28.0892	57.4202
3592.79	32.3434	37.6751	55.62	28.3372	57.8465
3594.72	32.3944	38.003	55.85	28.6021	58.1482
3596.65	32.563	38.3203	56.12	28.8865	58.4863
3598.58	32.7949	38.5929	56.38	29.166	58.8709
3600.5	32.8638	38.9032	56.6	29.4341	59.1862
3602.43	33.0763	39.2021	56.89	29.7249	59.5294
3604.36	33.5131	39.4204	57.13	30.0164	59.9684
3606.29	33.796	39.6514	57.32	30.2903	60.3633
3608.22	33.7436	40.0097	57.51	30.5744	60.602
3610.15	33.9984	40.3237	57.78	30.9037	60.9265
3612.07	34.2555	40.569	57.98	31.1946	61.3062
3614	34.3607	40.8564	58.23	31.5143	61.5973
3615.93	34.8227	41.0394	58.49	31.8465	62.012
3617.86	35.0136	41.2836	58.65	32.1318	62.3627
3619.79	34.8479	41.6886	58.86	32.449	62.5183
3621.72	35.2193	41.9577	59.17	32.8148	62.8426
3623.65	35.8483	42.0765	59.42	33.1517	63.3087
3625.57	36.5457	42.1287	59.62	33.4748	63.8035
3627.5	36.7282	42.3315	59.67	33.7294	64.139
3629.43	36.1624	42.8982	59.88	34.0703	64.0371
3631.36	36.7206	43.1387	60.21	34.4946	64.3496
3633.29	37.2442	43.2368	60.44	34.8053	64.7814
3635.22	37.6317	43.4223	60.66	35.1371	65.0754
3637.15	38.0884	43.5909	60.88	35.4777	65.4086
3639.07	38.493	43.7626	61.07	35.811	65.7051
3641	38.9202	43.9188	61.28	36.1469	65.9985
3642.93	39.4542	44.0365	61.48	36.4951	66.3129
3644.86	40.3052	44.0496	61.67	36.8496	66.7873
3646.79	40.7914	44.1229	61.72	37.1282	67.1382
3648.72	40.4179	44.475	61.82	37.4263	67.0741
3650.64	40.2083	44.8742	62.08	37.784	66.9959
3652.57	41.2024	44.9341	62.45	38.1993	67.3852
3654.5	42.0362	44.8748	62.6	38.4886	67.8764
3656.43	42.1191	45.0833	62.74	38.7616	67.9768
3658.36	42.5797	45.2469	62.98	39.1197	68.1585
3660.29	43.1929	45.2855	63.18	39.4216	68.4628
3662.22	43.7017	45.3552	63.33	39.7104	68.695
3664.14	44.2886	45.4114	63.5	40.0187	68.9475
3666.07	45.0908	45.3812	63.65	40.3291	69.2942
3668	45.6749	45.3565	63.7	40.5645	69.5868
3669.93	45.3198	45.5972	63.73	40.753	69.4437
3671.86	46.0502	45.6728	64	41.1317	69.6233
3673.79	46.9209	45.5331	64.01	41.3337	70.0746
3675.72	46.1596	45.8544	63.97	41.4337	69.7613
3677.64	46.5337	46.0264	64.2	41.7792	69.7954
3679.57	47.1211	45.9758	64.35	42.0048	70.0828
3681.5	47.6781	45.9656	64.48	42.2259	70.2961
3683.43	48.2685	45.9374	64.6	42.4483	70.5459
3685.36	48.97	45.8458	64.68	42.6828	70.8453
3687.29	49.2949	45.818	64.67	42.818	71.0465
3689.22	48.604	46.0457	64.64	42.9079	70.7869
3691.14	48.341	46.2122	64.8	43.0869	70.6519
3693.07	48.8087	46.2073	64.97	43.2941	70.8207
3695	49.2494	46.1469	65.07	43.4557	71.0485
3696.93	49.4807	46.1236	65.14	43.6008	71.1675
3698.86	49.8759	46.0837	65.22	43.773	71.337
3700.79	49.7493	46.1183	65.2	43.8462	71.3499
3702.71	49.4475	46.2333	65.26	43.9671	71.2345
3704.64	49.7969	46.2185	65.38	44.1499	71.373
3706.57	50.3304	46.1095	65.46	44.3053	71.6257
3708.5	50.6339	46.0362	65.44	44.4147	71.7823
3710.43	50.0212	46.1326	65.36	44.4187	71.613
3712.36	49.2255	46.3461	65.4	44.4506	71.2996
3714.28	49.5707	46.3624	65.6	44.6388	71.3962
3716.21	50.133	46.2384	65.71	44.7921	71.6766
3718.14	50.3267	46.173	65.75	44.8901	71.8059
3720.07	50.3957	46.1554	65.77	44.9862	71.8539
3722	50.2682	46.1715	65.79	45.0506	71.8411
3723.93	50.187	46.1897	65.84	45.1399	71.8199
3725.86	49.9689	46.2226	65.9	45.198	71.7943
3727.78	50.1118	46.236	66.02	45.3314	71.8423
3729.71	50.8033	46.113	66.13	45.488	72.1529
3731.64	50.9616	46.0534	66.08	45.5124	72.309
3733.57	50.6523	46.1135	66.04	45.5358	72.2244
3735.5	49.6547	46.2715	65.97	45.4785	71.8979
3737.43	49.5805	46.3875	66.09	45.6031	71.7683
3739.36	50.2237	46.2684	66.17	45.7605	72.0014
3741.28	51.0025	46.0299	66.21	45.9177	72.324
3743.21	50.8997	45.9663	66.01	45.8353	72.339
3745.14	49.9184	46.2717	65.91	45.8246	71.8111
3747.07	50.6741	46.1633	66.01	46.0896	72.0258
3749	50.8952	46.0146	65.91	46.0717	72.214
3750.93	49.7027	46.2065	65.78	45.9789	71.7829
3752.86	49.4657	46.333	65.89	46.061	71.6055
3754.78	50.2065	46.2235	66.03	46.2434	71.8601
3756.71	50.5821	46.0998	66.05	46.2988	72.071
3758.64	50.2382	46.1231	65.99	46.2744	71.9761
3760.57	49.9924	46.1852	66.04	46.3224	71.845
3762.5	50.5132	46.1098	66.15	46.4765	72.001
3764.43	50.6037	46.0342	66.14	46.4913	72.1008
3766.36	50.5192	46.0483	66.16	46.5466	72.0529
3768.28	50.5644	46.029	66.17	46.5881	72.1152
3770.21	50.0329	46.1088	66.13	46.5491	71.9224
3772.14	50.1127	46.1299	66.24	46.6469	71.9087
3774.07	50.4728	46.0579	66.32	46.7332	72.0679
3776	50.795	45.9845	66.37	46.8159	72.2003
3777.93	50.7054	45.9608	66.31	46.8208	72.2042
3779.85	50.1904	46.0481	66.28	46.8061	72.0012
3781.78	50.4361	46.0466	66.36	46.9173	72.0542
3783.71	50.5155	45.9896	66.36	46.9333	72.1425
3785.64	50.2725	46.0059	66.36	46.9453	72.0527
3787.57	50.349	46.005	66.43	47.0097	72.0745
3789.5	50.4609	45.9803	66.46	47.0546	72.1243
3791.43	50.5754	45.9467	66.5	47.1105	72.1722
3793.35	50.8832	45.8886	66.54	47.2007	72.2956
3795.28	50.8183	45.8691	66.49	47.1949	72.312
3797.21	50.6564	45.8847	66.49	47.2476	72.2151
3799.14	51.1308	45.7803	66.54	47.3596	72.4249
3801.07	50.2369	45.875	66.39	47.1901	72.1961
3803	49.9768	45.9966	66.51	47.2987	71.952
3804.93	50.6429	45.8651	66.61	47.4243	72.2418
3806.85	50.048	45.9145	66.53	47.29	72.0938
3808.78	49.9679	45.9903	66.62	47.3742	71.9637
3810.71	50.4738	45.8863	66.73	47.4943	72.1801
3812.64	51.0414	45.7443	66.78	47.6047	72.4316
3814.57	51.0159	45.6892	66.69	47.5547	72.5015
3816.5	50.3781	45.8256	66.63	47.5171	72.2003
3818.42	50.9479	45.7479	66.73	47.7007	72.378
3820.35	50.3178	45.7349	66.56	47.5319	72.2842
3822.28	49.6357	45.9254	66.61	47.528	71.8974
3824.21	50.296	45.8512	66.75	47.6973	72.1231
3826.14	50.3413	45.7708	66.74	47.6728	72.2207
3828.07	50.4242	45.7554	66.78	47.7328	72.2193
3829.99	50.7063	45.6878	66.81	47.7896	72.3632
3831.92	50.6187	45.6792	66.77	47.785	72.3365
3833.85	50.8232	45.6509	66.8	47.8614	72.3912
3835.78	50.9581	45.5961	66.74	47.8716	72.4884
3837.71	50.4336	45.6711	66.65	47.7931	72.3069
3839.64	49.9423	45.7576	66.64	47.8005	72.0797
3841.57	50.0626	45.7326	66.72	47.8592	72.105
3843.49	50.0104	45.7239	66.75	47.8559	72.106
3845.42	50.1866	45.7123	66.82	47.9238	72.1394
3847.35	50.722	45.6046	66.88	48.0217	72.3665
3849.28	51.3606	45.4267	66.93	48.1296	72.6692
3851.21	51.672	45.2775	66.82	48.1178	72.8805
3853.14	49.7929	45.5726	66.57	47.7955	72.1998
3855.07	49.1863	45.8595	66.68	47.8609	71.7476
3856.99	49.8014	45.7359	66.85	48.0236	72.0019
3858.92	50.4443	45.5692	66.94	48.1142	72.2816
3860.85	50.7987	45.47	66.95	48.1416	72.45
3862.78	50.567	45.4671	66.88	48.1103	72.385
3864.71	50.0235	45.5444	66.85	48.0723	72.1806
3866.64	50.5215	45.5054	66.95	48.2129	72.2926
3868.57	50.6439	45.425	66.89	48.1595	72.4487
3870.49	49.8891	45.5453	66.82	48.0852	72.1271
3872.42	50.0297	45.5422	66.9	48.1851	72.1593
3874.35	49.772	45.5342	66.9	48.1333	72.1
3876.28	50.2095	45.4959	67.03	48.2587	72.1989
3878.21	50.7345	45.3725	67.04	48.2947	72.4658
3880.14	50.193	45.4063	66.93	48.1866	72.2964
3882.07	50.1506	45.4348	66.97	48.2796	72.2082
3883.99	50.328	45.366	66.96	48.2926	72.3326
3885.92	49.7232	45.4518	66.89	48.1896	72.0926
3887.85	50.1855	45.4313	67.04	48.3434	72.19
3889.78	50.4972	45.326	67.01	48.3343	72.396
3891.71	49.8312	45.407	66.92	48.2334	72.1453
3893.64	49.8153	45.4383	66.99	48.3062	72.0934
3895.56	50.4016	45.3275	67.09	48.4102	72.3277
3897.49	50.6788	45.2292	67.05	48.4119	72.4869
3899.42	50.4031	45.2396	66.97	48.3639	72.3935
3901.35	50.2146	45.2758	66.93	48.3618	72.2712
3903.28	49.7873	45.3376	66.88	48.3041	72.1219
3905.21	49.4145	45.4125	66.89	48.2916	71.9591
3907.14	49.7048	45.381	67	48.3764	72.047
3909.06	50.0326	45.3114	67.04	48.4174	72.1923
3910.99	50.1356	45.2737	67.05	48.4254	72.25
3912.92	50.3147	45.2433	67.07	48.4609	72.3116
3914.85	50.4499	45.205	67.06	48.4662	72.3813
3916.78	50.1576	45.2257	66.99	48.4117	72.2759
3918.71	49.9706	45.2558	66.99	48.415	72.1754
3920.64	50.1011	45.2366	67.03	48.4517	72.2012
3922.56	50.2714	45.2006	67.05	48.4753	72.2786
3924.49	49.9944	45.2122	66.99	48.4277	72.2003
3926.42	50.0399	45.2214	67.04	48.4654	72.1802
3928.35	50.3022	45.169	67.06	48.5048	72.3037
3930.28	50.2248	45.1444	67.03	48.4838	72.3038
3932.21	49.8983	45.1874	66.98	48.4472	72.1721
3934.13	49.86	45.2066	67.03	48.4783	72.1273
3936.06	50.0282	45.175	67.07	48.5034	72.2084
3937.99	50.1256	45.1435	67.1	48.5157	72.2595
3939.92	50.2496	45.1084	67.12	48.5431	72.3147
3941.85	50.0549	45.1116	67.08	48.5123	72.2717
3943.78	49.8632	45.1319	67.08	48.5146	72.176
3945.7	50.065	45.104	67.14	48.5618	72.2514
3947.63	50.0207	45.0892	67.13	48.5358	72.2638
3949.56	49.8179	45.0951	67.12	48.5232	72.1777
3951.49	49.8076	45.0919	67.14	48.5366	72.1726
3953.42	49.8965	45.0868	67.18	48.5521	72.2187
3955.35	49.9265	45.0746	67.18	48.5596	72.2422
3957.28	49.9232	45.061	67.19	48.5704	72.2388
3959.2	49.9351	45.0506	67.19	48.5748	72.2464
3961.13	49.8768	45.0486	67.18	48.567	72.2392
3963.06	49.8192	45.0457	67.18	48.5761	72.207
3964.99	49.8906	45.0337	67.2	48.6025	72.2232
3966.92	49.9351	45.0177	67.2	48.606	72.2444
3968.85	49.9292	45.0076	67.2	48.6127	72.2401
3970.78	49.9295	45.0004	67.2	48.6209	72.2358
3972.7	49.9263	44.9903	67.2	48.6248	72.2439
3974.63	49.8737	44.9851	67.18	48.6234	72.2337
3976.56	49.8725	44.9812	67.2	48.6408	72.2228
3978.49	49.9218	44.9685	67.2	48.6548	72.2297
3980.42	49.9434	44.9509	67.21	48.6635	72.2412
3982.35	49.9267	44.944	67.19	48.6683	72.2337
3984.28	49.9372	44.946	67.2	48.6818	72.2351
3986.2	49.9614	44.9361	67.19	48.6822	72.2495
3988.13	49.9895	44.9219	67.2	48.6967	72.2618
3990.06	49.9606	44.9187	67.19	48.7034	72.255
3991.99	49.9676	44.9176	67.2	48.7273	72.2602
3993.92	49.9663	44.9087	67.2	48.7361	72.2628
3995.85	49.9592	44.8991	67.22	48.7466	72.2551
3997.77	49.9876	44.8936	67.23	48.7592	72.2607
3999.7	50.0202	44.882	67.25	48.7647	72.2702
	0	0	0	0	0

## Sheet: Figure 2h
Figure 2h	Intensity (a.u.)
2Θ (degree)	ZIF-8	IL@Z	HIL@Z
5.02	978	865.2	157.7
5.04	913.1	874	183.7
5.06	916.2	874.8	176.9
5.08	906.5	885	173.9
5.1	896.7	879.4	171.4
5.12	902.9	848.9	170.2
5.14	990.5	838.3	192.3
5.16	964.6	839	184.4
5.18	928.8	845.3	172
5.2	920.3	861.4	165.5
5.22	934.8	913.2	168.5
5.24	929.9	893.2	162.5
5.26	901.9	897.6	165.1
5.28	868.4	913.9	170.3
5.3	874.5	859.9	153.5
5.32	902	881.3	164.5
5.34	898.5	857.5	163.6
5.36	889.7	816.7	161.8
5.38	924	822.8	182.4
5.4	927.2	857	174.9
5.42	910	853	177.5
5.44	897.5	851.2	177
5.46	912.2	888.4	160.1
5.48	886.3	807.7	163.9
5.5	880.6	803.6	169.4
5.52	885.4	838.5	170.8
5.54	893.6	882.8	166.7
5.56	900.5	892	174.3
5.58	916.8	864.3	178.4
5.6	925.6	853.2	170.8
5.62	925.8	866.7	155.8
5.64	944.1	845.4	167.2
5.66	927.8	831.8	185
5.68	896.5	841.7	184.8
5.7	877.3	860.1	173
5.72	929.8	837.2	182.1
5.74	941.2	868	176.1
5.76	946.2	870.4	167.2
5.78	943.5	849.8	160.8
5.8	923.7	830.7	163.9
5.82	969.2	851.3	184.5
5.84	978.1	852.6	193.5
5.86	967.7	858.8	187.3
5.88	960.9	895.7	165.4
5.9	954.8	884.3	181.4
5.92	961.1	901	189.2
5.94	981	915	198.4
5.96	1010.7	906.5	210.9
5.98	1007.7	888.2	186.6
6	1019.9	898.7	205.1
6.02	1027.6	921.2	218.5
6.04	1023.3	939.1	210.7
6.06	1011.9	905.6	201.5
6.08	1037.9	879.7	198.7
6.1	1051.2	892.1	202.4
6.12	1047.6	946.1	211.2
6.14	1050.7	1029.1	221.9
6.16	1046.2	1014.9	207.4
6.18	1086.4	1025.2	203.5
6.2	1137.2	1033.7	218.2
6.22	1126.5	965.1	256.3
6.24	1158	1008.5	250.7
6.26	1214.9	1042.6	250
6.28	1272.7	1068	255.5
6.3	1305.7	1092.6	266
6.32	1354.5	1133	262.9
6.34	1381.8	1154.6	266.8
6.36	1419.4	1192.9	272.8
6.38	1485.8	1263.4	279.5
6.4	1536.1	1255	312.2
6.42	1609	1340.2	348.5
6.44	1688	1432.1	364.9
6.46	1761	1489.8	360.3
6.48	1805.2	1502.7	384.7
6.5	1952.9	1559.6	402.8
6.52	2094	1634.4	410.2
6.54	2203.5	1712.3	418.2
6.56	2297.2	1769.4	464.6
6.58	2436.7	1918.2	494.9
6.6	2628.3	1990.5	538.8
6.62	2824.8	2038.4	587.3
6.64	2936	2205.9	615.5
6.66	3156.6	2384.3	621.3
6.68	3331.1	2562.3	655.8
6.7	3573.4	2746.5	701.2
6.72	4023.5	2945.1	733.7
6.74	4247.4	3110.4	835.7
6.76	4585.4	3316.8	881.3
6.78	4961.4	3582.1	936.3
6.8	5330.5	3906.2	1040.9
6.82	5885.7	4131.7	1053.8
6.84	6439.8	4480.1	1148.4
6.86	6992.8	4863.8	1264.4
6.88	7564.2	5272.6	1372.7
6.9	8266.4	5891.7	1471.7
6.92	9157.4	6471.8	1622.3
6.94	10134.4	7055.6	1758.9
6.96	11170.9	7665.6	1890.1
6.98	12279	8334.3	2107.2
7	13449.2	9174.5	2370.3
7.02	14978.2	10132.5	2551.5
7.04	16802.9	11228.7	2706.7
7.06	18700	12521.9	2989.3
7.08	21094.7	14099.2	3417.5
7.1	23555	15811.5	3823
7.12	26288.1	17615.5	4198.5
7.14	29582.1	19467.7	4550.4
7.16	32628.9	21589	5078.6
7.18	36169.5	23754.6	5648.4
7.2	40049.3	25837.3	6343.4
7.22	44102.9	27705.8	7223.8
7.24	47907.1	28936.5	8202.5
7.26	50757.2	29818.9	9103.3
7.28	52386.2	29742.4	9982.6
7.3	52496.1	28406.8	10777.3
7.32	50072.7	25905.7	10904.5
7.34	45752.6	22439.1	10112.8
7.36	40005.7	18608	8520.5
7.38	33255	14760.9	6317.2
7.4	26473.7	11460.9	4041.6
7.42	20556.4	8988.5	2670.2
7.44	15852.4	7006.3	1737.3
7.46	12195.4	5449.4	1151.8
7.48	9100.3	4310.1	899
7.5	7180.1	3541.4	744.5
7.52	5696.1	2929.2	626.6
7.54	4561.3	2489.1	536.9
7.56	3733.5	2261.3	470.7
7.58	3084.3	1989.9	399.9
7.6	2660.1	1770.6	360.5
7.62	2384	1630.7	330
7.64	2183.7	1581.6	289.5
7.66	2040.6	1455.2	259.8
7.68	1908.1	1350.1	255.9
7.7	1770.6	1276.5	259.3
7.72	1625.9	1236	256.2
7.74	1517.8	1200.2	221.9
7.76	1451	1155.9	211.4
7.78	1396.1	1103.9	213.8
7.8	1351.1	1053	218.6
7.82	1345.7	1035.5	198.8
7.84	1241.6	985.9	194.7
7.86	1183.7	962.7	191.5
7.88	1180.4	958.1	189.1
7.9	1186.5	928.4	193.6
7.92	1130.9	909.2	177.9
7.94	1100.5	913.1	171
7.96	1081.8	904.5	172.6
7.98	1043.7	831.4	177.9
8	1007.9	846.4	168.3
8.02	1008.7	861.7	164
8.04	1012.9	869.4	161.9
8.06	989.4	865.1	159.2
8.08	951.3	867.4	164.6
8.1	886	841.3	168.8
8.12	856.6	812.4	166.6
8.14	883.3	794.9	155.9
8.16	837.6	784.2	145.2
8.18	875.5	789.2	140
8.2	910.3	787.1	135.1
8.22	903.9	778.1	132.6
8.24	830	797.2	148.6
8.26	842.3	746.9	143.2
8.28	861.6	729.5	126.7
8.3	860.5	732.8	111.7
8.32	814.1	674.2	123.9
8.34	846.1	685.7	127.8
8.36	807.7	686.2	132.2
8.38	753.7	691.9	134.9
8.4	791	740.7	131.1
8.42	792	706.4	132.5
8.44	781.9	710.6	126.5
8.46	776.5	716.2	120.5
8.48	789.1	687.1	122.5
8.5	792.9	719.1	137.7
8.52	790.2	729.1	140.9
8.54	780.8	719.1	136.6
8.56	766.6	694.2	128.8
8.58	762	685.8	126.5
8.6	758.6	692.3	132
8.62	762	691.6	131.4
8.64	767.6	680.7	123.5
8.66	745.5	685.3	126.5
8.68	770.2	664.2	137.9
8.7	785.2	682.6	133.9
8.72	773.9	719.8	118.3
8.74	727.5	681.7	115.3
8.76	726.4	684.2	126.7
8.78	728.9	669	134.7
8.8	733.4	653.1	142.2
8.82	745.6	675.2	157.5
8.84	715.2	686.3	141.8
8.86	692.6	663.2	132.5
8.88	689	627.2	126.9
8.9	712.7	602.7	120.9
8.92	740.1	629.3	117.9
8.94	723.6	653.8	117.5
8.96	698.4	663.4	123.2
8.98	684.8	652.1	134.3
9	648.3	642.2	126.7
9.02	667.1	611.1	120.9
9.04	686.7	606.4	125.7
9.06	691.2	635	139.2
9.08	713.3	635	133.9
9.1	698.6	645.2	126
9.12	691.6	646.2	120
9.14	692.4	634.2	115.7
9.16	670.3	611.4	109.6
9.18	647.6	634.9	103.5
9.2	637.6	629.7	109
9.22	654.4	613.9	114.9
9.24	719.1	636	99.7
9.26	650.7	632.6	115.7
9.28	646	623.7	129.3
9.3	669.5	625	130.7
9.32	671.1	651.7	112.2
9.34	674.1	636.5	122.8
9.36	660	644.9	133.5
9.38	648.5	642.6	132.3
9.4	653.9	615.1	114.7
9.42	678.3	667.6	123.8
9.44	682.8	659.6	128.9
9.46	678.6	641.2	135.8
9.48	673.7	630.9	141.1
9.5	685.9	608.9	112.9
9.52	684.2	631.4	120.6
9.54	675.8	657.5	130
9.56	672.8	674.6	131.9
9.58	707.1	677.7	126.6
9.6	708.3	677.3	122.6
9.62	718.4	694.5	123.2
9.64	738.6	713.6	130
9.66	759.9	700.7	145.2
9.68	820.9	729.6	153.9
9.7	842.6	741.5	147.8
9.72	849.3	759.1	138.2
9.74	875.4	812.1	139.2
9.76	928	824.3	165.1
9.78	925.5	829.1	170.4
9.8	963.5	858.8	179.6
9.82	1100.6	931.3	207.7
9.84	1166.9	964	203.1
9.86	1204.9	1055.5	221
9.88	1245.3	1124.4	242.8
9.9	1312.5	1145.4	259.5
9.92	1462.6	1195	270.9
9.94	1621.3	1261.9	294.8
9.96	1734	1370	311.5
9.98	1826.5	1514.1	331.3
10	2032.8	1655.7	405.9
10.02	2224.5	1782	409
10.04	2443.9	1956.9	437.8
10.06	2711.6	2194.6	478.7
10.08	3055.1	2502.2	473.3
10.1	3344.9	2637.6	562.4
10.12	3807.2	2915.2	622.3
10.14	4360.8	3268.6	693.8
10.16	4884	3587	837
10.18	5394.2	3963.2	903.3
10.2	6129.5	4292.9	981.5
10.22	6884.9	4601.9	1120.8
10.24	7505.6	4907.2	1345.3
10.26	8172.8	5141	1448.1
10.28	8899.7	5252.4	1598.2
10.3	9312.7	5347.6	1787.7
10.32	9324.4	5437.9	2012.6
10.34	9574.2	5256.7	2272.3
10.36	9113.8	4885.1	2312.1
10.38	8381.3	4386.9	2222.2
10.4	7500.1	3782.5	1998.7
10.42	6427.8	3073.4	1531.8
10.44	5301.8	2586.9	1073.6
10.46	4253.4	2126.1	715.8
10.48	3341.3	1703.4	472
10.5	2640.6	1417.8	336.4
10.52	2210	1249.2	246.9
10.54	1805.6	1094.4	192.8
10.56	1459.5	971.6	169.9
10.58	1237.9	914.5	173
10.6	1103.9	894.4	161.7
10.62	992.8	820.3	148.2
10.64	893.7	735.6	132.3
10.66	802.3	681	115.7
10.68	807.6	699.2	128.6
10.7	758.3	665.7	122.4
10.72	726.5	647.7	118.9
10.74	737.4	672.1	126.7
10.76	697.1	672.8	124.5
10.78	696.3	668.7	121
10.8	692.8	646.3	128.3
10.82	682.1	613.5	139.8
10.84	699.6	616.6	115.4
10.86	654.1	655	119.2
10.88	622.3	649.5	118
10.9	620.3	612.7	114.6
10.92	651.6	607.4	129.8
10.94	660.3	598.6	128.2
10.96	642.6	600.1	119.1
10.98	621.5	597.4	108.2
11	629.9	568.5	102.1
11.02	622.5	568.7	97.5
11.04	635.3	573.1	100.1
11.06	631.5	579.2	101.3
11.08	582.7	584.4	94.6
11.1	597.9	571.5	109.1
11.12	589.8	605.9	96.3
11.14	597.2	617.5	90.6
11.16	633.1	578.6	108.8
11.18	624.7	583.9	125.5
11.2	641.7	592.2	110.9
11.22	646.3	591.2	106.3
11.24	626.4	579.5	118.6
11.26	586.8	570.3	116.3
11.28	573.2	532.6	105.6
11.3	578.9	525.7	97.1
11.32	593.7	558.3	94.7
11.34	596.7	621.5	102.3
11.36	628.3	568.5	113.4
11.38	629.2	560.8	118
11.4	619.3	584	117.6
11.42	637.5	590.8	116
11.44	635	572.4	114.5
11.46	602.8	577.1	120.5
11.48	581.6	580.8	123.8
11.5	608.8	560.8	114.4
11.52	630.9	553.9	98.4
11.54	615.5	538.2	111.1
11.56	593	542.6	116.3
11.58	586.9	576.3	97.7
11.6	637.9	568.6	105.4
11.62	591.1	565.2	110.6
11.64	575.3	577.6	106.9
11.66	614.1	597.6	97.3
11.68	595.8	569.4	105.7
11.7	622.6	577.9	116.6
11.72	617.2	591.5	126
11.74	594.6	600.3	127.8
11.76	638.8	597.3	108.8
11.78	638.9	595.6	122.2
11.8	657.7	597.7	124
11.82	682.4	605.9	121.6
11.84	680.1	623.4	134.6
11.86	657.9	618.8	141.6
11.88	675.9	620.5	137.5
11.9	701.7	642.9	137
11.92	702.9	697.6	154.1
11.94	772.2	718.1	156.3
11.96	782.8	734.9	154.8
11.98	782.3	743.1	153.6
12	798.6	746.6	154.7
12.02	794	809.8	151.7
12.04	870.3	848.8	152.8
12.06	950.4	891.7	163.1
12.08	1004.6	946.6	184.1
12.1	1041.9	997.6	211.5
12.12	1140.9	1035.9	222.4
12.14	1237.8	1111.1	233.6
12.16	1322.2	1207.6	251.7
12.18	1409	1248.8	283.7
12.2	1543.7	1376.6	297.9
12.22	1715.4	1509.1	320.8
12.24	1892.5	1644.2	357.6
12.26	2023.5	1796.6	411.7
12.28	2314.2	2049.5	427.1
12.3	2601.2	2263.7	454.1
12.32	2931.7	2486.2	505.3
12.34	3362.1	2775	590.5
12.36	3799.3	3151.2	671.2
12.38	4201.5	3597.3	737.5
12.4	4727.6	4053.4	831.1
12.42	5478	4500.4	969.8
12.44	6346.3	5185.1	1030.8
12.46	7241.9	5889.6	1244.1
12.48	8266.5	6644.8	1444.7
12.5	9480.1	7431.3	1589.5
12.52	10962.2	8081.7	1827.9
12.54	12402	8654	2063.1
12.56	13916.1	9351.8	2371.3
12.58	15494.2	10088.5	2755.7
12.6	17015.1	10448.8	3166.2
12.62	18230.3	10726.5	3521.2
12.64	18981.1	10778.7	3981.8
12.66	19330	10604.9	4446.5
12.68	19432.8	10242.4	4688.7
12.7	18371.7	9450.5	4865.8
12.72	16881	8522.2	4680
12.74	15060.5	7442.9	4142.8
12.76	12984.8	6184.3	3299.7
12.78	10498.2	5033.5	2385
12.8	8351.3	4145	1610
12.82	6584.1	3392.2	1017.9
12.84	5210.9	2695.9	641.2
12.86	4126.4	2287	517
12.88	3297.1	1983.6	390
12.9	2677.3	1745.2	309.5
12.92	2227.9	1547.4	291.1
12.94	1848.7	1360.8	291.9
12.96	1594.8	1239.7	247.1
12.98	1418.3	1155.4	210.8
13	1280.2	1092.2	195.4
13.02	1099.7	1026	192.4
13.04	1069.3	917.5	191.3
13.06	1045.6	848.6	183.2
13.08	1015.6	815.5	169.3
13.1	998	785.8	154.9
13.12	906	776.1	168.3
13.14	828.4	762.5	165.4
13.16	789.2	733.5	154.6
13.18	809	678.1	150
13.2	793	713.1	133.2
13.22	779.1	707.2	127.5
13.24	750.7	678	131
13.26	701.9	644.4	140.1
13.28	732.4	666.5	125.6
13.3	723.4	621.8	130
13.32	703	593.6	127
13.34	684.1	610.6	111.2
13.36	660.5	591.6	128.7
13.38	681.9	583.7	113.5
13.4	680.6	568.1	108.1
13.42	656.1	554.2	114.5
13.44	678.2	593	95.4
13.46	669.1	590	103.6
13.48	663	563	112
13.5	657	532.9	115.3
13.52	632.6	536.7	112.2
13.54	580.6	524.2	118.4
13.56	575.6	528.9	110.2
13.58	599.5	542.1	99.2
13.6	620.9	549	103
13.62	588.5	539.9	115.1
13.64	570.7	514.2	118
13.66	565.7	514.8	113.1
13.68	570.8	567.7	103.3
13.7	585.3	507.6	109.4
13.72	613.8	537.2	109.3
13.74	613.8	555.4	102.5
13.76	576.7	518.5	92.1
13.78	600.3	496.4	101.2
13.8	550	512.2	101.8
13.82	533.6	534.7	102.1
13.84	569.6	549.1	103.9
13.86	595.5	538.5	103.1
13.88	602.9	509.4	101.7
13.9	585.7	501.3	101.4
13.92	562.8	512.5	101.6
13.94	578.8	523.2	100.1
13.96	601.1	498	104.9
13.98	577.4	513.5	102.8
14	546.6	544.9	101.9
14.02	568.7	548	114.8
14.04	594.5	560.8	115.8
14.06	614.3	557.8	114
14.08	603.1	555.1	108.4
14.1	547.9	566.2	99.1
14.12	611.1	570	100.6
14.14	638	590.5	109.9
14.16	641.8	610.5	117.6
14.18	636	618.8	120.5
14.2	664.2	607.4	135
14.22	681.5	640.7	131.4
14.24	708.8	681.9	131
14.26	744.4	709.8	139.4
14.28	752.8	690.8	147.8
14.3	799.6	728.3	151.6
14.32	838	776	155.9
14.34	873.1	830.9	165
14.36	939.4	909.4	187.1
14.38	1036.3	1019.9	186.9
14.4	1165.5	1058.6	209.9
14.42	1291.1	1079.6	242.8
14.44	1360.4	1178.7	259.6
14.46	1542.7	1349.8	277.8
14.48	1683.3	1446.9	316.8
14.5	1845.4	1516.2	368.5
14.52	2086.2	1605.3	423
14.54	2252.2	1693.6	449.6
14.56	2435.9	1769.3	529.8
14.58	2605.9	1791.3	602.8
14.6	2746.5	1751.7	640.6
14.62	2883.5	1789	717.5
14.64	2878.3	1761.1	798.6
14.66	2815.4	1721.5	887.3
14.68	2716	1662.5	951.2
14.7	2534	1464.5	845.3
14.72	2295.9	1308.4	738.8
14.74	2014.8	1171.6	630.9
14.76	1696.8	1048.5	508.6
14.78	1350.2	937.3	338.8
14.8	1143.2	833.7	236
14.82	1000.3	748.1	172.1
14.84	884.6	676.6	142.4
14.86	751.3	611.1	144
14.88	723.4	595	132.2
14.9	664.6	599.5	123
14.92	608.8	582.4	112.8
14.94	594.1	507.4	98.4
14.96	597.9	521.1	113.7
14.98	542.9	505.9	101.1
15	493.9	498.6	83.6
15.02	486.5	515.1	76.8
15.04	459.1	482.3	86
15.06	489.7	487.4	100.4
15.08	503.7	487.5	107.9
15.1	483.8	469.2	106.6
15.12	489.1	451	110.4
15.14	501.5	441	103.3
15.16	511.6	445.4	90.2
15.18	510.4	448.5	78.8
15.2	479.2	403.6	87.1
15.22	492.4	414.7	83.2
15.24	500.9	430	89
15.26	493.1	440	97.5
15.28	460.3	440	92.2
15.3	491.2	423.2	81
15.32	489.2	430.3	73.6
15.34	465.4	447.8	74.8
15.36	437.1	458.8	88.8
15.38	441.7	448.9	76.6
15.4	465.1	423.9	85.9
15.42	478.3	413.4	92.5
15.44	465.6	434.4	82.2
15.46	472.4	451.9	85.3
15.48	461.7	444.3	89.5
15.5	466.2	434.3	87.5
15.52	491.5	435.4	79.2
15.54	495.3	466.7	80.7
15.56	484	458.7	83.5
15.58	482.5	460.4	88.1
15.6	493.5	470.7	93.6
15.62	505.7	449.3	96.7
15.64	471.8	445	93.6
15.66	474.8	440.9	99.5
15.68	501.6	448.1	108
15.7	507.7	489.9	104.2
15.72	500	447.8	110.5
15.74	511.1	439.7	100.9
15.76	530.7	448.5	89.7
15.78	544.9	447.2	95
15.8	532.7	463.2	94.2
15.82	545	491.4	114.8
15.84	556.6	525.2	128.6
15.86	553.8	556.8	117.3
15.88	592.7	553.7	108.2
15.9	613	536.2	111.8
15.92	612.8	543.4	116.3
15.94	608.9	585	118.4
15.96	698	614.7	129.1
15.98	685.2	658.1	123.5
16	693.5	701.9	127.1
16.02	745.9	741.5	139.7
16.04	806.8	775	138.2
16.06	852.9	845.5	172.9
16.08	908.4	902.2	194.3
16.1	992.8	960.9	194.2
16.12	1136.7	1066	171.3
16.14	1193.8	1156.7	213.1
16.16	1339.6	1299.3	261.6
16.18	1527.9	1453.9	317.7
16.2	1688.8	1567.4	386
16.22	1931	1693.1	382.2
16.24	2142.7	1827.7	422.5
16.26	2348.8	1931.5	491.9
16.28	2576.8	1983.3	574.4
16.3	2930.9	2112	627.7
16.32	3134.6	2191.5	738.8
16.34	3311.8	2240.4	817.3
16.36	3502.6	2252.6	849.4
16.38	3579.6	2137.6	1020
16.4	3561.8	2101.2	1113.2
16.42	3449.2	2048.3	1137.3
16.44	3241.8	1932	1107.3
16.46	2940.3	1690.6	1066.2
16.48	2546.9	1477.8	897.4
16.5	2161.1	1308.8	689.2
16.52	1804	1157	490.3
16.54	1484.1	962.8	369.9
16.56	1234.6	876	267.4
16.58	1026.6	785	197.8
16.6	875	716.5	156.9
16.62	800.4	715	137.1
16.64	725	610.4	112
16.66	669.8	566.6	114.4
16.68	623	559.5	120.6
16.7	578.5	563.8	111.7
16.72	605.1	525	105.6
16.74	605.2	518.4	106.8
16.76	593.1	517.4	108
16.78	578.5	509.7	105.7
16.8	573.9	507.4	103.4
16.82	547.3	464.1	98.7
16.84	511.9	449	97.9
16.86	481.1	468.7	100.6
16.88	487.2	467.2	98.3
16.9	488	490	98.7
16.92	496.8	484.4	87.2
16.94	508.8	456.7	73.5
16.96	508.1	443	84.2
16.98	488.3	471.6	96.3
17	483.3	474.7	98.7
17.02	478.1	466.5	93.7
17.04	448.4	474.9	86.1
17.06	496.8	483.3	96.5
17.08	537.6	485	102.1
17.1	550.3	464.2	101.5
17.12	521.4	412.8	95.2
17.14	508.4	428.8	99.8
17.16	509.5	467.1	99.9
17.18	513.3	503	93.9
17.2	511.6	521.6	86.5
17.22	489.5	517.8	119.3
17.24	515.9	520	112.7
17.26	532.3	503.3	107.3
17.28	531.2	478.3	110.4
17.3	561.6	521.8	95.2
17.32	583	537.1	95.6
17.34	615.2	549.4	105.3
17.36	645.9	560.2	116.5
17.38	636.8	560.9	114.2
17.4	631.8	626.7	116.8
17.42	650.2	655.9	129
17.44	672.9	673	145.3
17.46	669.1	727.8	156.7
17.48	736	748.4	139.1
17.5	773.7	798.6	148.2
17.52	804.9	848.5	163.3
17.54	851.3	871.4	164.2
17.56	859.7	932.3	169.5
17.58	941.6	1025.9	188.7
17.6	1035.6	1155	203.3
17.62	1110.6	1312.1	206.8
17.64	1216.4	1423.3	235
17.66	1384	1559.1	259.6
17.68	1588.9	1757.1	289
17.7	1828.4	2006.6	329.8
17.72	2129.2	2203.1	396.8
17.74	2443.6	2471.9	458.7
17.76	2791	2724.8	508.6
17.78	3194.1	2956.4	572.1
17.8	3699.8	3201.6	716.8
17.82	4256.8	3486.3	829
17.84	4861.5	3813.5	958.7
17.86	5479.4	4125.3	1124
17.88	6057.4	4331.7	1343.3
17.9	6691.6	4429.6	1513.9
17.92	7185.5	4497.5	1695.5
17.94	7526.7	4535.6	1869.2
17.96	7709.8	4537.8	2016
17.98	7637.4	4367.2	2180.5
18	7351.4	4050.7	2204
18.02	6888.6	3697.7	2137.9
18.04	6270.6	3364.4	2007.6
18.06	5467.9	2920.4	1741.1
18.08	4590.4	2485.9	1357.1
18.1	3704.9	2136.6	978.4
18.12	2871.3	1868.1	665.3
18.14	2242.9	1520.8	470.3
18.16	1848.6	1338.4	336.1
18.18	1519.9	1192	250.3
18.2	1240.7	1053.5	202.7
18.22	1075.5	929.4	173
18.24	908.8	849.8	154.2
18.26	826.1	796.2	141.6
18.28	794.2	760.5	136.5
18.3	740.1	733.1	141.8
18.32	691.1	647.8	123.7
18.34	643.9	610.1	106.6
18.36	601.5	608.1	98.8
18.38	568.6	621.9	106.8
18.4	596.8	573.2	98.4
18.42	562.3	546.6	93.8
18.44	521.2	522.7	94.1
18.46	511.4	496	99.8
18.48	528.1	544	108.9
18.5	526.1	503.4	99.9
18.52	528.6	458.6	89.6
18.54	535.4	445.7	85.1
18.56	496.6	464.8	85.9
18.58	480.5	434.5	87.3
18.6	465.1	435.9	82.1
18.62	450.5	463.5	77.4
18.64	452.8	441.4	98.7
18.66	432.6	447.8	101.7
18.68	435.3	453.3	90.1
18.7	449.6	447.7	77.6
18.72	444.3	420.3	87.5
18.74	433.8	416.1	90.2
18.76	429.5	408.2	88.1
18.78	436	409.7	83.8
18.8	456.6	435.8	79.9
18.82	428.4	420.6	73.8
18.84	433.9	412.8	69.3
18.86	442.2	410	69.4
18.88	433.3	410.7	74.6
18.9	437.9	420.6	69.3
18.92	432	424.7	76.1
18.94	428.4	434.5	83.4
18.96	432.2	450.8	84.1
18.98	441.4	449.3	70.4
19	446.1	434	71.8
19.02	448	436.6	74.8
19.04	446.8	453.5	77
19.06	440.7	445.9	82.4
19.08	440	473.3	86.4
19.1	455.2	482.7	85.8
19.12	481.7	484.8	85.2
19.14	507.6	515.3	93.5
19.16	527	528.5	92.6
19.18	553.2	571.5	102.1
19.2	586.6	610.3	114.9
19.22	626.3	602	120.9
19.24	684.2	609.7	106.5
19.26	726.8	625.2	107.3
19.28	756.2	656.1	118.9
19.3	777.2	702.8	137.4
19.32	826	699.8	157.9
19.34	897.6	701.3	173.3
19.36	963.1	710.4	200.4
19.38	1003.8	726.7	235.6
19.4	994.7	740.5	209
19.42	1009.7	726.3	239.3
19.44	997.5	703	257.9
19.46	960.6	678.6	257.2
19.48	958.3	660.3	279.2
19.5	868.7	638	220
19.52	778.6	599.3	186
19.54	701.9	548.1	176.7
19.56	637.2	496.3	155.4
19.58	604.5	498.7	120.5
19.6	543.7	474.9	96.6
19.62	470.1	444.8	87.1
19.64	409.2	441	94
19.66	430.3	397.7	74.3
19.68	430.8	402.2	73.2
19.7	416.8	411.4	76.6
19.72	396	391.3	72.3
19.74	395.2	378.3	60.9
19.76	384.2	358	67.1
19.78	378.6	352.9	77
19.8	385.6	369.4	81.6
19.82	399.3	372.4	69.4
19.84	410	383.4	75
19.86	403.4	381.7	71.7
19.88	384	363.2	57.9
19.9	384	336.6	57.1
19.92	371.5	358.7	64.9
19.94	360.8	372	70.7
19.96	356.6	363.4	72.8
19.98	363.5	327.6	72.1
20	359.1	357.5	67.8
20.02	356.5	365.9	62.7
20.04	360.4	360.9	61.5
20.06	374.8	364	69.9
20.08	372.7	335.4	75.3
20.1	361.2	337.8	71.9
20.12	347.7	348.4	68.1
20.14	339.8	347.4	70.7
20.16	356.6	355.8	65.4
20.18	356	364.2	61.2
20.2	339.4	368	60.3
20.22	317.6	364.7	63.5
20.24	359.5	353.3	68.1
20.26	361.3	340.7	67.8
20.28	357.4	339.9	64.8
20.3	360.1	348.3	62
20.32	372.3	338.4	68.1
20.34	373.3	329.8	65.7
20.36	372.6	342.6	61.1
20.38	367.9	360	60
20.4	350.4	334.1	73
20.42	348.3	347.4	75.4
20.44	349.8	337.8	69.1
20.46	357.4	332.4	62.1
20.48	375.6	378.1	65.9
20.5	352.1	378.3	72.7
20.52	359.7	372.9	66.9
20.54	362.9	359.9	60.3
20.56	330.7	338.7	64
20.58	346.6	356.2	63.2
20.6	366	358.8	64.7
20.62	379.6	366.8	65.7
20.64	380.8	382.7	64.9
20.66	358.7	330.9	64.2
20.68	345.6	342.8	62.8
20.7	357.4	360.2	63.8
20.72	386.9	363.3	65.8
20.74	380	358.7	58.1
20.76	362.2	349.6	58.9
20.78	355.5	357.7	62.5
20.8	359.5	366	66.7
20.82	361.8	321	69.7
20.84	379.3	356.5	58.2
20.86	384.7	359	58.9
20.88	382	347.1	67.1
20.9	382	368.4	70.9
20.92	353.9	357.9	65.1
20.94	347.5	345.5	62.5
20.96	353.9	331	62.3
20.98	362.2	315.2	63.1
21	368.3	351.7	66.9
21.02	384.8	360.4	72.4
21.04	381.2	353.7	69.5
21.06	346.4	343.8	57.1
21.08	350.2	362.8	80
21.1	374.2	372.3	71.3
21.12	391.1	363.2	60.6
21.14	386.5	340.7	59.5
21.16	344.7	345.3	69.4
21.18	363.6	324.2	77.4
21.2	377.6	341.4	75.8
21.22	383.1	380.3	64.7
21.24	411.2	358.2	49.5
21.26	368.7	358.7	61.1
21.28	361	373.9	67
21.3	373.4	389.3	64.9
21.32	360.5	383.2	57.3
21.34	373.2	377.9	70.2
21.36	378	375.5	74.5
21.38	379.8	370.6	74.8
21.4	385.6	358.4	77
21.42	410.7	376.7	77.8
21.44	399.6	371.2	81.2
21.46	377.9	371.4	83.1
21.48	366.1	395.1	80.2
21.5	391.3	419.4	70.3
21.52	387.6	408	71.5
21.54	388	399.8	70.9
21.56	401.4	404.2	66.1
21.58	404.5	385.2	73.7
21.6	410.7	415	80.7
21.62	449.2	441.5	84.8
21.64	493.9	444.2	85.2
21.66	449.7	401.5	81.4
21.68	436.8	442.6	79.6
21.7	448.9	483	83.4
21.72	483.5	518.8	89
21.74	537.5	563	89
21.76	543.6	592.6	99.9
21.78	594.3	638.2	107.9
21.8	642.5	679	113.5
21.82	633.5	692.3	118
21.84	730.2	775.3	118.8
21.86	786.8	798.9	140.9
21.88	849	828.2	157
21.9	945	903.3	152.7
21.92	1023.4	945.9	188.5
21.94	1170.5	988.6	229.6
21.96	1301.4	1039.4	269.1
21.98	1386.1	1093.5	305.5
22	1466.8	1104.1	345.9
22.02	1581.4	1136.8	379.4
22.04	1682.7	1142.5	396.2
22.06	1744.5	1122.4	407.4
22.08	1727	1119.3	454.6
22.1	1662.3	1040.1	453.3
22.12	1600.2	991.1	444.8
22.14	1514.6	948.6	427.5
22.16	1343.2	838.9	387.2
22.18	1161.8	807.1	300.7
22.2	1011.1	727.6	237.6
22.22	897.4	631.8	197.7
22.24	822.9	566.1	174.6
22.26	665.3	580.6	117.5
22.28	573.1	549.1	102.1
22.3	532	502.5	97.9
22.32	523.2	467.9	83.4
22.34	466.8	480.8	88.7
22.36	442.1	476.5	83.1
22.38	441.1	462.3	78
22.4	449.7	445.8	76.8
22.42	408.6	451.9	67.7
22.44	429.6	422.6	65.4
22.46	439	396	64.2
22.48	423.1	381.4	63.6
22.5	407.9	373	66.6
22.52	406.7	382	79
22.54	394.1	393.9	74.3
22.56	383.5	406.2	63.2
22.58	409.4	419.2	76.2
22.6	386.7	391.4	66.3
22.62	382.7	368.1	63.9
22.64	397.8	362.8	64.6
22.66	426	388	60
22.68	387.2	388.8	60.8
22.7	368.2	388	69.9
22.72	366.8	394.1	74
22.74	379	411.5	64
22.76	379	403.1	63.2
22.78	400.6	383.9	64.7
22.8	412	381.2	65.7
22.82	400.7	401.2	66.1
22.84	390.1	394.3	75.2
22.86	384.9	391.8	78.8
22.88	374	390.6	71
22.9	365.1	389.4	55.7
22.92	398.6	386.4	54.2
22.94	400.4	379.4	60
22.96	407.5	393.8	71.5
22.98	415.9	410.1	82.4
23	402.9	377.3	80.2
23.02	387.1	382.8	66.6
23.04	421.8	404.3	67.6
23.06	456	421.1	76.8
23.08	416.4	408.1	82.9
23.1	449.2	425.3	84.5
23.12	465.7	443.9	84.5
23.14	474	463.5	86.5
23.16	483.6	483.3	92.9
23.18	515.6	488.6	91.4
23.2	539.2	496.7	94.4
23.22	546.8	495.2	92.8
23.24	541.2	480.6	85.9
23.26	569.3	476.8	102.6
23.28	553.1	486.3	110.3
23.3	544.5	462.7	119.7
23.32	554.9	420.5	129.7
23.34	560.3	475.3	122.1
23.36	525.6	447	96.1
23.38	490.8	434.7	92.6
23.4	470.5	451.3	103.3
23.42	481.2	482.5	91.9
23.44	473.6	454.1	81.2
23.46	450.1	423.9	81.2
23.48	421.4	403.6	89.4
23.5	402.4	402	100.8
23.52	404.2	413.2	83.8
23.54	425.4	398.2	74.4
23.56	429	391.1	70.7
23.58	387.9	421.8	70.3
23.6	432.1	440.1	76.4
23.62	449	432.2	71.9
23.64	443.8	426.4	71.8
23.66	424.7	432.9	81.9
23.68	431.6	403.2	81.2
23.7	418.6	420.5	84.6
23.72	419.9	433.8	81.5
23.74	442.4	433	72.1
23.76	462.9	451.3	72.9
23.78	438.1	448.8	71.7
23.8	428.3	453.4	74.3
23.82	439.9	460.7	79.5
23.84	457.5	446.3	81.8
23.86	475.7	425.5	82.7
23.88	469.3	438.9	86.2
23.9	459.8	466.5	91.5
23.92	483.4	471.9	96.9
23.94	493.6	475.7	87.4
23.96	497	495.1	91.5
23.98	499.6	510.9	97.4
24	507.1	505.3	92.9
24.02	509.4	513.7	89.8
24.04	519.9	554.4	92.3
24.06	539.5	605.9	100.9
24.08	569.4	655.4	114.2
24.1	615.9	711.7	116.5
24.12	647.4	751.4	118.2
24.14	683.8	801.8	122.2
24.16	739.1	865.4	127.9
24.18	842.7	906.5	127.1
24.2	875.7	922.6	150.8
24.22	952	1009.5	174.5
24.24	1074.8	1144.7	196.6
24.26	1184.4	1212.5	227.1
24.28	1312	1337.4	275.4
24.3	1486.5	1415.3	323
24.32	1697	1438.2	368.1
24.34	1920.1	1413.9	411.5
24.36	2060.2	1497.5	478.4
24.38	2141.7	1532	516.9
24.4	2222.7	1531.6	559.9
24.42	2358.1	1519.4	640.3
24.44	2402.3	1537	652.5
24.46	2402.5	1502.4	683.1
24.48	2321.1	1421.2	699.9
24.5	2144.8	1305.2	682.1
24.52	1981.1	1226.8	637.2
24.54	1762.6	1113.6	526.9
24.56	1542.4	1023.2	424.4
24.58	1341.3	967.8	350.2
24.6	1153.2	891.6	256.5
24.62	971.4	793.8	199.7
24.64	838.5	731.9	162.1
24.66	752.6	697.1	137
24.68	678.7	625.5	118
24.7	642.4	616.6	114
24.72	617.5	596.9	113
24.74	593	563.4	111.8
24.76	555.6	527.6	107.2
24.78	548.9	507.1	99.7
24.8	526.9	491.2	92.1
24.82	505.5	495.3	84.5
24.84	503.7	534.8	77.2
24.86	486.2	523.4	90.9
24.88	488.5	496.9	99.8
24.9	489.3	484.4	102.5
24.92	477.8	500.8	98.3
24.94	500.6	484.8	89.1
24.96	503.7	506.6	82.9
24.98	492.7	512.3	87.9
25	471.2	492	101
25.02	443.8	521	86.5
25.04	467.3	482	81.5
25.06	469.2	467.7	80.8
25.08	451.8	492.1	80
25.1	480.7	522.6	70.1
25.12	504.9	528.7	86.6
25.14	518.5	533.1	90.6
25.16	523.2	538.6	83.4
25.18	524	544.7	77.3
25.2	512.5	589.8	88.5
25.22	523.5	620.5	93.5
25.24	559.1	627.2	96.2
25.26	618.1	603.5	103
25.28	624.1	656.8	104.5
25.3	639.2	689.4	111.9
25.32	683.1	716.2	130.8
25.34	763.7	751.2	161.3
25.36	802.5	825.8	150.6
25.38	886.3	831.9	162.4
25.4	976.8	851	182.1
25.42	1057.5	912.5	204.7
25.44	1138.3	962	240.5
25.46	1234.6	959.2	263.8
25.48	1283.6	960.5	279.4
25.5	1303.1	975.6	287.9
25.52	1408.2	984	287.1
25.54	1419	982.3	353.9
25.56	1423.6	992.2	367.2
25.58	1420.6	986.1	351.6
25.6	1379.5	903	393.5
25.62	1236.8	847.9	365.2
25.64	1108	808	310.5
25.66	1018.9	763.8	254
25.68	990	693	222
25.7	837.6	676.2	178.6
25.72	748.7	641.7	143
25.74	686.2	611.6	119.9
25.76	621.9	601.6	111.6
25.78	587.6	578.8	105.5
25.8	581.8	537.1	103.4
25.82	574.4	521.9	102
25.84	550.3	544.1	101.2
25.86	511.4	528.9	111.1
25.88	510.8	521.7	106.8
25.9	510.8	525	100
25.92	514.3	530.1	95.3
25.94	570.7	503.5	96.8
25.96	544.2	511.3	91
25.98	527	509.8	86.3
26	530.9	501.3	89
26.02	546.9	506.6	109.6
26.04	551.5	545.3	105.3
26.06	536.1	536.1	95.5
26.08	526.8	517.1	88.6
26.1	558.7	546.8	94
26.12	573.4	621	102.3
26.14	560.9	625.9	101.9
26.16	567.3	628.9	102.6
26.18	623.6	681.5	111.9
26.2	597.7	653.3	109.6
26.22	641.7	732.8	109.6
26.24	672.9	796.1	112.3
26.26	662.4	796.2	118.8
26.28	718.8	868.6	134.8
26.3	747.7	940.9	149.6
26.32	842.9	1034.1	160.7
26.34	997.9	1140.4	168.2
26.36	1071.8	1205.9	175.1
26.38	1179.8	1350.8	205.5
26.4	1315	1447.5	244.4
26.42	1473.6	1520.3	292.1
26.44	1650.3	1678.7	356
26.46	1931.7	1776	389.8
26.48	2160.1	1831.5	460.5
26.5	2377	1889	550.1
26.52	2660.3	2007	624.8
26.54	2864.2	2080.9	675.4
26.56	3088.2	2113.7	749.2
26.58	3252.6	2098.1	836.4
26.6	3294.2	2031.2	925.5
26.62	3412.3	1967.2	982.6
26.64	3407.8	1932.7	983
26.66	3257.7	1862	948.1
26.68	2968.7	1727.7	894
26.7	2689.9	1611.2	846.8
26.72	2367.2	1478.4	704.3
26.74	2019.7	1326	549.9
26.76	1673.7	1170.1	415.8
26.78	1407.2	1080.2	312.2
26.8	1184.8	962.4	244.4
26.82	1039.5	871.9	202.4
26.84	938.8	803.1	179.2
26.86	788	715.5	162.4
26.88	690.1	718.4	119.2
26.9	669.5	704.7	104.7
26.92	674.5	665.2	110.8
26.94	624.3	603.5	116.8
26.96	568.8	589.4	111.1
26.98	550.5	562.8	109.5
27	532.7	546.3	103.6
27.02	484.1	560.1	86.1
27.04	543.5	535	87.6
27.06	513.8	503.8	85.2
27.08	484.4	481.2	86.7
27.1	500.8	476.8	95.1
27.12	477.9	495	96.7
27.14	449.1	478.1	81.5
27.16	439.1	461.5	77.1
27.18	445.4	460.7	87.5
27.2	416.5	484.3	84.5
27.22	413.3	468.1	74.4
27.24	434.2	460.6	75.5
27.26	456.7	466	84
27.28	423.2	466	79.4
27.3	453.1	439.8	79
27.32	463.9	433.9	76.3
27.34	446.9	433.8	73
27.36	403.5	407.9	73
27.38	424.1	398.2	67.8
27.4	422	409.4	64.5
27.42	409.4	425.3	65.1
27.44	402	428.5	70.9
27.46	402.8	410.2	67.9
27.48	414.4	419.7	71.4
27.5	417.6	426.8	79
27.52	404.5	416.1	86.6
27.54	422.1	428.3	70.6
27.56	419.5	421	74.7
27.58	427	417.2	81.8
27.6	443.1	421.8	81.8
27.62	403.5	413.4	60.5
27.64	408.5	394.8	70.4
27.66	421.4	392.6	78
27.68	433.4	405.3	77
27.7	444.8	411.4	72.5
27.72	419.4	401.8	63.8
27.74	419.9	398.3	65.8
27.76	432.5	409.1	75.9
27.78	419.5	442.6	86.6
27.8	384	413.4	73.9
27.82	383.8	407.4	70
27.84	398.3	402.9	70
27.86	402.2	373.8	67.2
27.88	415.2	416.5	76.3
27.9	418.5	396.7	75.8
27.92	419.8	375.9	72.4
27.94	422.3	392.5	70.5
27.96	401	398.6	64.4
27.98	412.9	407	65.3
28	437.4	393.7	69.8
28.02	457.4	359.8	75.1
28.04	431.5	365.1	75.9
28.06	435.2	409.5	78.5
28.08	429.8	426	80.4
28.1	412.8	410.6	77.6
28.12	406.7	403.8	60.9
28.14	413.4	396.2	65.8
28.16	418.3	407	71.6
28.18	417.4	419.8	75.6
28.2	407.5	400	77.9
28.22	412.1	405.5	78.7
28.24	413	419.6	80.5
28.26	420.4	431	81
28.28	446.2	428.3	77.9
28.3	463.7	458	68
28.32	463.7	454.3	63.9
28.34	452	447.4	68.9
28.36	437	460.4	83.2
28.38	465.2	494.7	86.3
28.4	473.2	474.1	89.9
28.42	472.6	463.9	90.3
28.44	478.9	489	88.6
28.46	545.9	519.5	100.8
28.48	563	557.4	104.2
28.5	570.2	572	105.8
28.52	583.6	560.5	109.6
28.54	617.9	542.2	123.4
28.56	661.5	557.4	136.4
28.58	654.7	563.8	137.7
28.6	632.6	564.7	135.5
28.62	682.1	579.1	149.2
28.64	699.3	558.5	159.3
28.66	679.6	520.8	157.3
28.68	653.4	488.3	152.9
28.7	657.9	486.1	158.9
28.72	598.5	516.5	126.2
28.74	585.8	504	128.1
28.76	578.7	498.3	128.4
28.78	550.1	531.8	101.9
28.8	583.6	496.8	100.4
28.82	521.2	472	95.4
28.84	463.7	458.7	92.7
28.86	454.7	455.7	93.9
28.88	452.4	453.4	93.1
28.9	474.8	464.7	85.6
28.92	460.9	455.3	83.7
28.94	420.9	435.6	86.2
28.96	452.9	476.7	76.3
28.98	451.7	474	78.3
29	460.9	475.1	80.4
29.02	472.1	480.9	81.6
29.04	452.3	476.3	83.8
29.06	468	468.9	84.7
29.08	465.1	466.5	86.9
29.1	468.9	479.8	88.3
29.12	517.7	521.7	86
29.14	527.1	531.8	89
29.16	501	530.9	94.1
29.18	485.5	551.1	98.8
29.2	518.1	612.6	100.8
29.22	575.2	605.8	97.8
29.24	564.6	634.5	89.1
29.26	565.9	672.7	88.5
29.28	616.2	704.1	102.4
29.3	678.7	714	122.9
29.32	718.5	786.3	121.5
29.34	778.1	857.5	120.6
29.36	860	910.3	131.6
29.38	922.5	957.5	168.9
29.4	1017.1	1020.5	207.5
29.42	1114.8	1081.8	228.4
29.44	1223	1138.6	235.7
29.46	1370.8	1192	247.1
29.48	1533.3	1264.3	314.2
29.5	1682.2	1317.7	385.8
29.52	1793.8	1352.1	455.3
29.54	1840.3	1372.7	520
29.56	1976.8	1293.5	591.5
29.58	2046.6	1304.9	595.6
29.6	2082	1326.5	591.8
29.62	2111	1287.4	629.3
29.64	2044.7	1274.5	592.8
29.66	1895.8	1187.8	555.1
29.68	1751.4	1085.2	510.3
29.7	1639.9	1003.1	453.8
29.72	1405.3	966.5	376.9
29.74	1208.9	893.7	318.1
29.76	1071.7	816.9	264.4
29.78	976.3	757	214.1
29.8	823.2	750.9	179.1
29.82	763.2	687.5	142.1
29.84	698.9	659.8	125.4
29.86	622.6	651.8	123.4
29.88	563.9	581	112
29.9	565.3	597.3	104
29.92	574.4	605.2	101
29.94	573.2	581.4	99.7
29.96	542.7	506.7	95.1
29.98	536.8	534	92
30	529.4	547	100.6
30.02	515.5	544.9	99.6
30.04	492.9	531.5	71.8
30.06	515.7	543.6	93.9
30.08	495.5	544.2	87.9
30.1	489	550.1	82.4
30.12	519.2	567.9	90.8
30.14	490.2	566.3	78.6
30.16	542	601.3	84.4
30.18	574.5	613.1	87.5
30.2	565.1	599.2	84
30.22	578	644.1	90.1
30.24	627.1	691.6	107.8
30.26	656.7	743.2	123.5
30.28	674.2	794.4	130.3
30.3	729.8	832.5	118.1
30.32	830.4	838.8	130.8
30.34	897.4	868.1	165.1
30.36	936	910.4	203.3
30.38	968	940.1	218.5
30.4	1165.9	991.1	235.2
30.42	1256.5	1028	268.9
30.44	1298.9	1058.2	311.9
30.46	1363.8	1088.8	354.4
30.48	1459.8	1046.9	366.5
30.5	1509.4	1032.8	376.5
30.52	1554.1	1026.4	395.2
30.54	1603.8	1017.5	425.5
30.56	1501.8	1034.3	430.8
30.58	1471.9	997.2	437.9
30.6	1409.8	953.1	414.4
30.62	1285.5	920.8	358
30.64	1156	899.5	318.4
30.66	1037.4	804.7	266.7
30.68	934.4	726.2	223.8
30.7	848	688.4	190.3
30.72	777.2	699.8	153.7
30.74	712.5	617.5	126
30.76	659.7	586.6	132
30.78	615	593.5	142
30.8	570.8	584.4	101.6
30.82	538.3	564.3	92.7
30.84	504.3	534.8	85.1
30.86	489.4	511	82.8
30.88	513.4	508.1	90.8
30.9	482.1	511.9	83.2
30.92	474.1	517.3	90.7
30.94	483.1	536	93.6
30.96	501.6	568.9	81.6
30.98	496.2	543	89.2
31	494.4	520.6	96.3
31.02	494.7	516.3	99
31.04	497.5	528.7	95
31.06	508.2	519.6	81.3
31.08	504.9	545.8	84.1
31.1	512.6	570.7	90.1
31.12	528.1	584.2	97
31.14	523.5	584.9	106.9
31.16	552.8	604.7	114.1
31.18	594.7	644.3	117.4
31.2	636.4	684.8	120.2
31.22	660.8	691.7	128.6
31.24	720.7	717.4	143.5
31.26	789.2	746	167
31.28	849.9	773.9	187.5
31.3	887.2	798.4	192.2
31.32	983.9	829.6	208.2
31.34	1079	853.9	241.2
31.36	1154.6	881.4	267.8
31.38	1197.6	915.1	273.4
31.4	1206	902.1	293.2
31.42	1278	903.6	322.3
31.44	1314.4	886.6	339
31.46	1285.7	841.8	342.7
31.48	1283.4	803	385.4
31.5	1247.4	786	346.7
31.52	1167.2	766.5	308.6
31.54	1054.7	740.8	285.2
31.56	955.7	719.5	250.1
31.58	877.5	661.9	213.8
31.6	787.4	617.7	175.5
31.62	693.7	588	140.7
31.64	622.1	560.6	120.2
31.66	551.9	556.8	116.8
31.68	525	526.3	104.5
31.7	527.6	503.2	93.7
31.72	538.9	532	99
31.74	521.4	520.5	92.9
31.76	492.3	501.7	85.7
31.78	474.5	486	82.4
31.8	483.4	483.2	86.6
31.82	489.5	516.7	96.5
31.84	463.5	529	84.7
31.86	449.3	515.6	78.7
31.88	460.8	481.5	87.4
31.9	450.9	469.3	82.9
31.92	461.4	502.9	82.6
31.94	465.6	531.1	85.7
31.96	459.4	540.9	90.9
31.98	456.4	540.1	95.4
32	494.6	559.3	106
32.02	549	597.6	100.8
32.04	594.1	641.1	92.3
32.06	586.5	661.7	113.6
32.08	627.3	654.5	117.1
32.1	679.5	697.4	127.9
32.12	739	765	143.7
32.14	803.7	816.8	158.9
32.16	888.1	834.4	174.2
32.18	969.6	833.2	195.6
32.2	1053.7	850.9	219.2
32.22	1142.4	914.9	241.8
32.24	1185.9	966.7	274.6
32.26	1281.9	976	319.2
32.28	1368.3	959.9	354.9
32.3	1420.7	936.2	374.4
32.32	1494.5	963.6	403.3
32.34	1464.3	928	412.1
32.36	1414.7	893.8	405.8
32.38	1363.8	872.9	388.3
32.4	1278.5	833.3	367.8
32.42	1204.4	818.8	323.5
32.44	1104.7	762.7	278.5
32.46	979.1	691.1	238.4
32.48	841.2	687.3	206.4
32.5	759.8	620.7	200.5
32.52	689.9	558	168.2
32.54	628.7	526.9	125.2
32.56	577.7	556.6	99.3
32.58	555.2	539.7	114.8
32.6	511.1	533.5	106.1
32.62	463.4	516	93
32.64	429.7	471	91.9
32.66	422.8	471	69.9
32.68	424.4	467.6	73
32.7	426	454.1	81
32.72	424.2	430.1	83
32.74	425.7	421.7	83
32.76	415.1	429.1	75.1
32.78	429.7	437.9	72.9
32.8	454.9	442	77.7
32.82	383.3	435.9	76.2
32.84	386.7	413.5	66.2
32.86	401.9	408.6	68.9
32.88	407	422.9	79.5
32.9	381.1	444.2	77.2
32.92	393.7	411.8	74.9
32.94	406.9	400.2	68.9
32.96	416.6	410.2	65.2
32.98	421.9	431.5	72.8
33	447.3	436.5	78.2
33.02	439.3	436	79
33.04	430.5	442.3	83.1
33.06	451.5	465.2	97
33.08	464.5	469.7	97.8
33.1	488.5	461.6	99.1
33.12	507.2	454.6	103.5
33.14	509.6	456.2	111.1
33.16	485.2	457.7	111.8
33.18	490.2	459.8	98.2
33.2	527.7	453.8	96.9
33.22	572.4	437.8	112.6
33.24	513	418	122.5
33.26	492.4	430.5	107.9
33.28	502.3	432.1	100.2
33.3	512.8	423.2	99.5
33.32	453.4	428.5	88
33.34	439.7	438	84.9
33.36	423.3	427.5	79.5
33.38	408.9	402.7	77.2
33.4	411.9	376.8	88.7
33.42	369.9	389.3	70.5
33.44	363.5	385.5	70
33.46	367.5	376.7	71.3
33.48	355.7	376.7	58.1
33.5	377.8	398.8	61.1
33.52	382.9	401.7	67.5
33.54	388.8	397.8	71.1
33.56	403.5	393.3	68.4
33.58	398.2	375	62.3
33.6	392.8	384	75.8
33.62	390.4	389.8	75.7
33.64	388.9	389.3	57.7
33.66	375.2	424.4	62.3
33.68	371.7	406.3	76.4
33.7	378.2	403.4	86.8
33.72	386.6	423.6	89.4
33.74	375.1	444.9	81.8
33.76	393.2	435.3	74.1
33.78	413.6	440.7	77.3
33.8	430.3	469.1	87.1
33.82	438.7	523.9	94.7
33.84	480	522.3	85.5
33.86	515.7	539.8	97.8
33.88	553.1	543.2	113.2
33.9	600.3	497.4	111.7
33.92	613.2	515.7	142.1
33.94	654.8	533.4	144.5
33.96	681.9	547.9	142.6
33.98	675.1	558	150.2
34	736.8	569.4	140.3
34.02	729.9	578.5	162.6
34.04	730.7	587.9	180.7
34.06	757.5	589.9	180.9
34.08	740	540.4	173.3
34.1	731.9	506.7	178.3
34.12	693.9	490	171.3
34.14	629.2	486.5	153.4
34.16	576.7	484.2	145.8
34.18	554.7	437.1	136.8
34.2	543	431.3	121.1
34.22	527.3	443.5	97.7
34.24	486.9	411.5	66.5
34.26	439.3	439	90.4
34.28	426.9	436.4	88.3
34.3	427.8	421.8	76
34.32	415.2	421.2	76.1
34.34	428.9	434.1	81.4
34.36	425	434.3	82.5
34.38	410	423.3	79.3
34.4	392.7	406.2	73.3
34.42	415.6	422.2	77.1
34.44	393.2	441.1	76.8
34.46	381.5	451.3	77.7
34.48	403.1	456.8	79.3
34.5	440.4	507.1	67.2
34.52	457	494.1	73.1
34.54	451.4	495	78
34.56	443	531.7	80.8
34.58	494.1	606.3	95.3
34.6	559.9	643.9	102.4
34.62	591.2	661.9	109.3
34.64	597.7	678.6	120.5
34.66	612.2	723.5	141.8
34.68	702.2	753.3	155.2
34.7	833.2	819.3	177.8
34.72	943.1	881.7	206
34.74	962.5	890.1	234
34.76	1057	903	238.6
34.78	1095	908.6	272.2
34.8	1157.9	914.6	302.7
34.82	1297.9	924.1	309.9
34.84	1371.8	895.1	353.3
34.86	1409.5	894.3	407
34.88	1395.2	893.3	425.6
34.9	1332.9	880.2	396.8
34.92	1292.5	865.7	379.3
34.94	1237.2	817.1	369.2
34.96	1158.8	756.2	352
34.98	1049.3	692.7	321.8
35	891.7	637.8	273.1
35.02	834	628.3	215.7
35.04	741.4	604.7	180.6
35.06	635.8	567	160.4
35.08	606.8	535	129.9
35.1	576.5	510.2	122.3
35.12	536.5	479.2	109.6
35.14	488	455.5	94.5
35.16	433.2	457	83
35.18	426.9	434.2	76.2
35.2	426	424.4	75.6
35.22	421.1	414.4	77
35.24	405	395.7	76.2
35.26	387.5	407.9	62.5
35.28	397.8	400.8	72
35.3	398.8	392	81.7
35.32	376.4	389.3	79.1
35.34	362.7	383.2	63.1
35.36	346.5	372.8	66.1
35.38	351.1	374.5	71.9
35.4	374.6	384.8	76
35.42	383.8	372.6	81.3
35.44	377.1	383.5	62.9
35.46	390.7	392.5	59.3
35.48	405.5	395.5	71.8
35.5	365.9	393.2	87.8
35.52	364.4	390.9	72.8
35.54	376.2	389.5	69.3
35.56	393.1	382.1	75.3
35.58	406.8	359.3	82.9
35.6	432.6	407.9	86
35.62	438.9	419.4	92.1
35.64	438.4	401.5	97.3
35.66	443.1	368	97.8
35.68	465.2	407.6	93.2
35.7	460.9	390	96.5
35.72	452	372.5	103.5
35.74	449.2	380.3	110.2
35.76	441.5	365.1	103.4
35.78	410.9	378.4	85.6
35.8	376.9	372	79.1
35.82	350.2	352.1	84.3
35.84	345.6	405.4	74.4
35.86	379	396.7	90
35.88	372.9	377.6	90.3
35.9	343.6	369.5	78.4
35.92	363.4	397.7	79.9
35.94	355.2	379	74.4
35.96	357.9	368.2	67.8
35.98	360.9	367.1	61.7
36	343.3	370.9	57.1
36.02	336.3	353.8	66.7
36.04	342.6	369.8	69
36.06	366.4	401.5	71
36.08	406.2	428.7	78.9
36.1	362.8	397.5	77.4
36.12	351	397.3	73.1
36.14	364	427.1	73.2
36.16	393.6	478.2	78.8
36.18	408.8	490.4	67.4
36.2	439	506.2	75.8
36.22	480.6	525.5	88.8
36.24	522	548.2	99.2
36.26	522	574.1	100.8
36.28	578.3	588.4	121.7
36.3	630.3	598.5	146.5
36.32	670	606	167.7
36.34	710.4	610.6	175.3
36.36	784.1	660.2	201.7
36.38	801.8	665.2	213.9
36.4	823.9	651.3	214.6
36.42	957.2	673.4	213
36.44	998	640	225.6
36.46	992.9	672.1	265.1
36.48	960.8	701	296.6
36.5	922.6	658.7	287
36.52	970.5	650.3	286.2
36.54	936.3	603.1	278.3
36.56	876.3	567.9	260.5
36.58	820.7	567.9	233.6
36.6	721.7	523.7	219.2
36.62	658.4	512.8	188.1
36.64	609.4	508.8	160.1
36.66	567.8	497.1	141.9
36.68	540.3	459	128.2
36.7	482.8	437.6	104.2
36.72	436.5	414.9	89.6
36.74	409.9	392.2	85
36.76	400	383.8	80.4
36.78	383.9	389.9	77.9
36.8	383.7	402	75.7
36.82	381.9	409	71.9
36.84	345.3	394.5	64.3
36.86	353.5	398.4	66.9
36.88	328.8	388.1	62.1
36.9	312.3	382.7	61.1
36.92	348.1	401.3	76.1
36.94	350.3	370.8	82.2
36.96	370.5	402.1	79.1
36.98	382.5	434.8	76.2
37	372.3	433	78.7
37.02	376.1	444.4	74.9
37.04	409.3	462.9	76.9
37.06	432.7	457.6	84.2
37.08	438.9	439	95.4
37.1	472.4	521.3	105.3
37.12	511.6	505.8	129.2
37.14	535.4	521.5	147.5
37.16	550.4	567.5	155.7
37.18	590.7	550.8	154.2
37.2	625.6	523.1	155.4
37.22	644	521.2	154.7
37.24	654.1	530.9	151.8
37.26	673.1	519.5	147.2
37.28	701.6	463	172.5
37.3	667	452.3	184.4
37.32	617.2	462.5	184.5
37.34	608.3	460.5	176.5
37.36	561	430.8	143.7
37.38	545.9	410.8	124.9
37.4	521.9	399.5	110.8
37.42	464.3	394.9	96.6
37.44	428.5	381.2	104.2
37.46	410.1	369.9	92
37.48	394.8	367.8	72
37.5	374.5	372.4	53.1
37.52	341.7	353.3	53.9
37.54	334.1	343.7	54
37.56	342	332.6	58.3
37.58	346.5	318.4	63.2
37.6	298.5	305.5	54
37.62	303.8	298.6	50.3
37.64	292.9	305.2	54.7
37.66	277.9	315	61.6
37.68	300.8	307.4	60.1
37.7	280.4	320.7	63.6
37.72	267.7	314.4	63.6
37.74	286.2	305.2	62
37.76	357.5	314.9	61.9
37.78	294.3	306.6	52
37.8	285.6	327.3	52.2
37.82	302.8	330.9	59.6
37.84	321.6	290	69.9
37.86	316.3	304.5	53.1
37.88	319	324.1	65.1
37.9	310.6	340.4	66.6
37.92	291	341.6	47.1
37.94	314.7	284.5	55.5
37.96	324.6	283.9	70.1
37.98	329.5	299.6	75.3
38	332.6	311.7	70.1
38.02	335.6	294.2	65.6
38.04	324.6	292	65.7
38.06	316.4	302.7	69
38.08	324.3	313.4	71.3
38.1	369.2	298.9	64.4
38.12	323.4	336.6	65.4
38.14	295.4	324.4	63.1
38.16	290.3	295.9	59.8
38.18	304	302	59
38.2	301	316.5	66.6
38.22	305.2	300.1	60.1
38.24	306.6	285.8	48.6
38.26	296.2	297.2	41.1
38.28	266.5	283.5	59.4
38.3	290.3	302.7	64
38.32	299.8	310.4	56.1
38.34	272.3	292.3	40
38.36	282.9	302.9	40
38.38	262.2	309.9	60.3
38.4	260.8	316	67
38.42	283.2	323.5	56.7
38.44	290.1	337.2	55.2
38.46	306.9	339	57.6
38.48	315	338.6	56.9
38.5	310.8	333.9	53.4
38.52	293.2	317.2	51.2
38.54	335.2	352.1	57.4
38.56	352.1	366.5	69.9
38.58	359.1	365.8	84.7
38.6	385.7	365	96.9
38.62	426.7	396.7	79.7
38.64	448.3	403.9	78.6
38.66	471.3	409.3	90.5
38.68	511.2	431	111.2
38.7	514.2	431.8	134
38.72	557.7	432	134.9
38.74	592.3	433	134.9
38.76	589.7	435.6	143.7
38.78	542.5	440.9	149.8
38.8	543.3	431.7	153.4
38.82	565.2	422.8	146.9
38.84	583.9	416.4	133.8
38.86	542.8	401.1	138.4
38.88	482.6	389.8	127.2
38.9	466.9	390.4	105.6
38.92	469	393.9	84.7
38.94	400.4	376.4	87.8
38.96	395.7	335.7	85.9
38.98	371	318.1	79.4
39	335.9	313.4	72.8
39.02	315.4	301.2	72
39.04	312	322.7	63
39.06	301.3	324.9	54.4
39.08	290.9	316.2	47.1
39.1	288	305.5	42.3
39.12	287.2	294.9	48.4
39.14	277	294.2	42.8
39.16	267.4	297.9	43.7
39.18	265.7	305.6	58.2
39.2	281.7	339.8	59.7
39.22	289.2	312.1	52.8
39.24	286.2	293	49.8
39.26	280.1	301	54
39.28	305.3	307.1	60.1
39.3	318.1	315.1	55.8
39.32	312.7	332.5	56.7
39.34	306.1	350.8	62.7
39.36	341.9	345.5	65.7
39.38	351.9	326.2	69.5
39.4	349.1	328.5	66.9
39.42	353.6	339.7	65.3
39.44	393.9	335.1	76.7
39.46	413.5	378	81.4
39.48	409.4	372.9	84
39.5	399.3	354.3	87.1
39.52	400.4	357.8	93.3
39.54	413.4	351.7	103.2
39.56	429.6	335.2	105.5
39.58	417.6	330.2	102.2
39.6	366.6	344	96.4
39.62	352.2	323.5	101
39.64	353.2	323.8	88.9
39.66	346	328.1	82.5
39.68	324.3	324.9	83
39.7	300.7	292.1	57.1
39.72	309.8	297.3	56.2
39.74	306.5	292.1	60
39.76	290	277.8	61.7
39.78	285.4	286.2	55.6
39.8	264.3	282.2	39.2
39.82	267.6	266	42.4
39.84	276	254.1	52
39.86	250.9	272.4	41.4
39.88	258.8	281.8	49.8
39.9	269.9	272.6	48
39.92	272.8	266.2	45.8
39.94	258.1	283.8	53.7
39.96	261.1	277	42.3
39.98	254.9	267.9	40.6
40	246.9	264.1	45.7
40.02	242	267.5	53.8
40.04	242	250	51.5
40.06	236.7	250.7	43.9
40.08	229.8	252.9	43.9
40.1	226.9	251.9	54.9
40.12	246.7	258	67.9
40.14	252.5	250.1	54.1
40.16	250.4	255.7	49.4
40.18	244.5	270.9	54.1
40.2	242.2	265.6	45
40.22	270	263.6	52.9
40.24	263.9	247.9	53.9
40.26	242.3	232.5	49.8
40.28	250.6	245.4	49
40.3	246.6	254.7	56.3
40.32	259.7	260.5	61
40.34	269.7	256.5	62
40.36	253.7	236.9	58.7
40.38	238.5	233.1	39.6
40.4	245.3	236.8	38.8
40.42	245.2	244.9	43.9
40.44	222.7	254.1	45.5
40.46	231.9	254.8	39.4
40.48	241	241.6	43.8
40.5	235.7	236.5	43.9
40.52	217	244.6	37
40.54	223.8	241.5	43.8
40.56	226.3	233.4	41.2
40.58	233.3	237.2	37.4
40.6	240.7	248.3	36.7
40.62	229.3	239.9	45.1
40.64	223.9	231.6	32.5
40.66	225.1	235.9	33.9
40.68	232.4	248	41.6
40.7	245.3	255.6	32.5
40.72	222.9	253.8	41.4
40.74	231.4	246.7	36.8
40.76	250	242.7	29
40.78	249.8	251.1	32
40.8	230	263.3	34.3
40.82	228.2	265.4	43
40.84	240.2	263.7	46.8
40.86	257.9	263	39.7
40.88	228.2	263	49.6
40.9	224.5	258.4	48
40.92	227	251.3	48.7
40.94	230.3	247.6	54.4
40.96	255.4	275	42.2
40.98	238.8	257.6	43.1
41	228.7	257.5	51.2
41.02	235.5	277.8	59.7
41.04	248.4	271.7	52.8
41.06	248.7	270.3	44
41.08	248	258.4	42.2
41.1	249.3	243.8	45.8
41.12	254.7	246.8	48.8
41.14	220.7	274.2	49
41.16	223.7	285.5	42.8
41.18	245.3	284.3	37.2
41.2	256	279	41
41.22	269	286.6	46.3
41.24	276.7	285.3	50.1
41.26	272	279.4	54.6
41.28	252.1	273.8	60.7
41.3	253.6	286.7	55.3
41.32	249.4	309.4	55.7
41.34	255.3	322.3	57.3
41.36	275.9	320.2	58.8
41.38	291.1	330.1	65.7
41.4	328.5	341.9	65.8
41.42	340.9	347.6	64.6
41.44	327.3	349.9	63.7
41.46	334.1	365.9	62.2
41.48	372.8	387.9	72.6
41.5	403.5	402.7	85.6
41.52	425.5	409.6	97.1
41.54	452.2	411.8	101.7
41.56	448.3	411.3	115.5
41.58	477.5	443	120.5
41.6	525.3	466.7	127
41.62	565.7	426.3	149.8
41.64	574.3	444.1	138.7
41.66	595.1	457.2	146.9
41.68	625.1	457.6	162.2
41.7	657.5	440.6	172.7
41.72	629.3	433	167.4
41.74	611.3	428.2	171.1
41.76	584.1	426	174
41.78	540.3	419.4	170.7
41.8	499.2	361.5	159.3
41.82	467.2	368.3	139.9
41.84	444.9	385.6	126
41.86	429.5	389.3	118.9
41.88	409.7	356.5	106.7
41.9	380.7	330.3	76.8
41.92	341.1	319.4	64.1
41.94	304.1	323.6	67.4
41.96	300.3	338.8	68.9
41.98	304.9	344.2	65.5
42	303.3	338.6	64
42.02	304.9	328.2	61.7
42.04	324.7	322.1	54.1
42.06	325.7	319	51.8
42.08	312.7	326.2	57.1
42.1	291.3	330.5	61.9
42.12	269.8	321.9	59.1
42.14	309.4	343.3	60.6
42.16	328.4	342.3	64.3
42.18	331.2	339.2	65.4
42.2	324	344.4	63.9
42.22	333.9	348.2	82.2
42.24	368.6	340.6	90.2
42.26	392.6	334.3	89
42.28	396.4	335.7	81.1
42.3	392.6	351.7	75.8
42.32	385.5	355.3	92.5
42.34	409.2	369.6	97.9
42.36	445.4	388.7	95.5
42.38	434	387.1	110.7
42.4	413.5	344.5	111.3
42.42	430.2	317.8	112.4
42.44	446.2	312.8	109
42.46	398.2	329.6	91.4
42.48	362.8	340.4	99.9
42.5	370.7	333.9	87.9
42.52	368.5	326.9	73.8
42.54	310.1	334	75.6
42.56	341.4	306.6	65.7
42.58	339.5	313.3	59.7
42.6	327.6	326.9	60.1
42.62	318.1	330.3	66.3
42.64	298.3	323.5	59.5
42.66	308.3	313	54.4
42.68	315.1	302.7	53.4
42.7	310.4	298.1	56.1
42.72	312.6	317.9	56.9
42.74	305.9	339.7	58.9
42.76	301.2	352.8	65.3
42.78	305.5	355	69.5
42.8	330.6	345.9	53.5
42.82	328.2	356.7	66.5
42.84	336.4	373.3	74.8
42.86	348.8	387.6	78.1
42.88	348	389.9	81.9
42.9	398.1	424.6	79.1
42.92	430.9	405.1	79.5
42.94	439	379.2	87
42.96	419.8	397.6	103.6
42.98	448	418.9	88.3
43	483.8	429.9	100.9
43.02	523.2	426.4	110.4
43.04	559.2	409.4	102
43.06	550.1	414	124.9
43.08	542.7	400.2	134.1
43.1	538.6	402	152.5
43.12	535.4	418.1	176.3
43.14	517.9	378.5	145.1
43.16	502.3	362.4	133
43.18	466.3	380.5	119.8
43.2	422	405.6	104.6
43.22	417.5	356.1	97.7
43.24	397.9	318.9	90.8
43.26	371.6	317.8	84
43.28	349.6	343.3	77.8
43.3	348.1	373.7	73.2
43.32	346.5	314.4	76.6
43.34	311.6	297.9	67.7
43.36	284.9	310.3	60.3
43.38	310.7	328.6	69.7
43.4	293.9	308.8	56
43.42	298.1	298.7	50.9
43.44	316.8	291.7	49.1
43.46	339	285.6	47.1
43.48	301.7	305.4	48.6
43.5	292.4	310.6	54.3
43.52	282.7	313.4	63.5
43.54	268.9	316.4	72.9
43.56	296.3	305	65.3
43.58	296	310.6	65.9
43.6	294.6	319.3	66.2
43.62	298.7	324.2	63.8
43.64	307.1	315	57.7
43.66	317.5	304.5	73.9
43.68	331.2	306.1	78.9
43.7	338.4	312	71.2
43.72	320.9	304.4	56.7
43.74	312	308.3	61.8
43.76	320.2	311.9	68.8
43.78	334.2	314.7	70.5
43.8	340.8	316.7	60.2
43.82	319.4	292.4	78.5
43.84	331.6	293	75.5
43.86	327.5	294.7	70.9
43.88	280.3	283.3	77.3
43.9	313.1	300.8	68.2
43.92	308.3	298.1	62
43.94	289.2	287.6	59.3
43.96	271.9	276.7	59.4
43.98	286.4	274.4	54.8
44	278.4	316.4	50.3
44.02	281.6	323.9	49.9
44.04	295.1	293.8	53.1
44.06	285.2	287.7	53.9
44.08	281.3	303.8	47.3
44.1	280	305.5	47
44.12	284.8	296.2	51
44.14	303.9	293.2	51
44.16	289.2	296.6	46.7
44.18	297.4	323.8	53.1
44.2	310.1	351	64.2
44.22	301	348	71
44.24	312.5	341.9	77.9
44.26	342.8	351	78.4
44.28	381.9	366.7	77.9
44.3	417.1	380.9	80.9
44.32	386.6	378.6	95.4
44.34	393.3	374	92.7
44.36	399	376.7	92.7
44.38	394	385.2	103.3
44.4	434.4	362.3	114
44.42	445.7	348.7	104.9
44.44	461.7	347.2	101.8
44.46	473.7	357.4	106
44.48	418.1	375.7	95.4
44.5	430.3	372.7	112.6
44.52	426.8	350	118.6
44.54	404.5	325.1	108.4
44.56	386.2	333.4	85.5
44.58	371.5	334	76.2
44.6	360.3	339.7	74.9
44.62	356.6	339.2	77.2
44.64	364.9	317.1	78
44.66	349.9	309.4	63.6
44.68	321.7	323.6	66.8
44.7	300	325.3	72.9
44.72	300.7	289.7	69.1
44.74	313.7	284.4	53.1
44.76	298.4	280.7	53.5
44.78	289.9	297.6	55.7
44.8	301.4	337.8	52.7
44.82	296.1	353	50.5
44.84	295	338.9	51.8
44.86	298.4	322.8	56.4
44.88	305.7	319.4	62.4
44.9	315.6	349.8	64.7
44.92	330.2	334.3	76.2
44.94	339.9	326.5	79.9
44.96	347.1	338.9	76.5
[truncated: 252 more rows]

## Sheet: Figure 2i
Figure 2i	Cumulative release (%)
Time (h)	pH=7.4			pH=5.5
0	0.02	0.003	0.002	0.02	0.003	0.002
0.5	0.01	0.02	0.05	10.1	6.46	8.6
1	0.06	0.03	0.17	19.24	13.21	14.51
2	0.29	0.14	0.12	19.93	24.04	21.87
3	1.09	0.55	0.69	34.31	41.98	38.73
4	2.14	1.38	1.25	48.76	44.01	46.97
5	2.38	5.9	1.92	49.12	52.18	50.63
6	3.77	8.98	3.94	65.7	64.19	60.63
12	5.75	9.13	5.77	76.72	78.19	84.34
24	7.75	12.34	7.75	81.66	86.3	81.74
36	11.07	12.6	10.77	83.86	86.95	83.86
48	16.57	11.98	13.5	85.34	86.94	85.34

## Sheet: Figure 2j
Figure 2j	Remaining DPBF (%)
Time (min)	0.0 W/cm2	1.0 W/cm2	1.5 W/cm2
0	100	100	100
1	99.7	97.5	95.9
2	99.4	90.9	86.1
4	99	87.8	67.9
6	98.6	84.6	56.5
8	98.2	80.5	40.6
10	97.5	77	23.7

## Sheet: Figure 2k
Figure 2k	NO concentration (μM)
Time (min)	0.0 W/cm2			1.5 W/cm2
0	0.02	0	0.12	0.16	0.03	0.08
1	0.17	0.21	0.24	2.5	2.57	2.76
2	0.14	0.17	0.21	4	4.1	4.05
4	0.03	0.02	0.12	4.52	4.55	4.57
6	0.02	0.05	0.07	5.24	5.36	4.88
8	0.07	0.09	0.12	5.38	5.52	5.38
10	0.09	0.09	0.16	5.5	6.07	5.95

## Sheet: Figure 2l
Figure 2l	FL Intensity (a.u.)
Wavelength (nm)	DHR	HIL@Z	HIL@Z+NIR	HIL@Z+Vc+NIR	HI@Z+NIR
515	838226	775107	1.15885e+06	778677	774268
516	794746	775326	1.12741e+06	784000	776457
517	776096	780413	1.10529e+06	792675	786712
518	790088	788967	1.08241e+06	801531	808343
519	807555	804772	1.09303e+06	822514	827413
520	824077	814801	1.12089e+06	836031	840819
521	837003	825111	1146450	847335	853138
522	846027	832646	1.16771e+06	853810	869922
523	850374	837408	1.18282e+06	860540	878100
524	852869	839654	1.19378e+06	865840	883904
525	857153	841905	1.2014e+06	869184	884371
526	856905	843313	1202004	866874	885258
527	855635	840957	1.19874e+06	862581	878077
528	851500	837729	1.19419e+06	859510	875565
529	845503	831095	1.18648e+06	856879	865724
530	832036	822215	1.17603e+06	851464	856511
531	821298	812981	1.16138e+06	840891	846590
532	813315	804562	1.14215e+06	829363	836489
533	805116	793298	1.12068e+06	816573	822532
534	790536	779196	1.10181e+06	803106	811487
535	774498	769350	1.08034e+06	786081	796333
536	758668	758493	1.05445e+06	773140	779795
537	744714	745546	1.02928e+06	762089	763488
538	729585	731991	1.00453e+06	748179	752255
539	714624	720063	978331	734412	737452
540	702168	708528	952975	721689	722739
541	689971	696799	929934	707519	706775
542	677922	683926	904058	691034	692634
543	662417	672676	878703	679773	683171
544	650766	661097	855732	669167	673780
545	641007	649987	832449	656980	663251
546	631359	638949	808571	645216	649497
547	619947	631896	785991	636581	638433
548	608112	625421	769306	628807	628296
549	599271	616804	750949	620196	617729
550	592566	606899	732596	611227	607106

## Sheet: Figure 3e
Figure 3e	Dissolved oxygen (mg/L)
Time (min)	Day 0	Day 1	Day 3	Day 6	Day 9	Day 12	Day 15
0	0.01	0.01	0.02	0.01	0.02	0.02	0.01
5	0.25	0.23	0.22	0.03	0.06	0.02	0.02
10	0.48	0.47	0.39	0.21	0.14	0.18	0.06
15	0.69	0.66	0.54	0.47	0.29	0.4	0.36
20	0.85	0.81	0.91	0.64	0.38	0.61	0.55
25	1.1	0.99	1.16	0.84	0.55	0.79	0.69
30	1.26	1.26	1.41	1.12	0.97	0.96	0.91
35	1.42	1.44	1.61	1.28	1.2	1.18	1.11
40	1.57	1.57	1.77	1.46	1.37	1.32	1.27
45	1.73	1.77	1.92	1.63	1.59	1.55	1.52
50	1.88	2.06	2.06	1.79	1.81	1.72	1.64
55	2.05	2.3	2.2	1.94	2.03	1.88	1.81
60	2.21	2.48	2.31	2.09	2.3	2.1	1.99

[truncated: 65 more sheets: Figure 3f, Figure 4c, Figure 4e, Figure 4g, Figure 4i, Figure 4j, Figure 4k, Figure 5a, Figure 5b, Figure 5e, Figure 5j, Figure 5k, Figure 5l, Figure 6d, Figure 6e, Figure 6f, Figure 6h, Figure 6i, Figure 6j, Figure 7c …]
